# Supplementary material for: Learning self-supervised molecular representations for drug–drug interaction prediction
Source: BMC Bioinformatics. 2024 Jan 30;25:47. doi: 10.1186/s12859-024-05643-7 (PMC10829170; doi:10.1186/s12859-024-05643-7)
Supplement: Supplementary file 1 — Additional file 1. Distribution of Scaffold Combinations. [file 12859_2024_5643_MOESM1_ESM.xlsx]

## Sheet: 1
Description : Scaffold Distribution
scaffolds	COUNT
c1ccccc1	141
O=C1C=CC2C(=C1)CCC1C3CCCC3CCC21	23
O=C1C=C2CCC3C4CCCC4CCC3C2CC1	16
O=C1CN=C(c2ccccc2)c2ccccc2N1	15
c1ccc(Cc2ccccc2)cc1	12
c1ccc2c(c1)Nc1ccccc1S2	11
c1ccncc1	10
O=C1C2=CC3C(=O)C=CCC3CC2Cc2ccccc21	9
C1=CC(c2ccccc2)C=CN1	9
c1ccc(Cc2ccccn2)cc1	8
O=C(c1ccccc1)c1ccccc1	8
O=C(Cc1ccccc1)NC1C(=O)N2CCSC12	7
c1ccc(Nc2ccccc2)cc1	7
O=C1CC(=O)NC(=O)N1	7
c1ncc2ncn(C3CCCO3)c2n1	6
c1c[nH]cn1	6
c1ccc2c(c1)Sc1ccccc1N2CCCN1CCNCC1	6
O=c1[nH]c(=O)c2[nH]cnc2[nH]1	6
c1ccc2c(c1)CCC1C2CCC2CCCC21	6
O=S(Cc1ccccn1)c1nc2ccccc2[nH]1	6
c1ccc2ncccc2c1	6
O=C1c2ccccc2C(=O)c2cc3c(cc21)CCCC3OC1CCCCO1	6
O=C1CCC2C3Cc4cccc5c4C2(CCN3)C1O5	5
C1CCCCC1	5
c1ccc2c(c1)CCc1ccccc1N2	5
O=C(Cc1ccccc1)NC1C(=O)N2C=CCSC12	5
N=C(C(=O)NC1C(=O)N2C=CCSC12)c1cscn1	5
c1ccc(Oc2ccccc2)cc1	5
C1CCC(OC2CCCC(OC3CCCCO3)C2)OC1	5
C=C1CCCCC1=CC=C1CCCC2CCCC12	5
O=C1C=C2C=CC3C4CCCC4CCC3C2CC1	5
c1ccc2[nH]ccc2c1	5
O=C1C=CC2C(=C1)CCC1C2CCC2C1CC1OCOC12	5
C1=CCCCC1	5
O=C1CCCC1	5
O=S1(=O)NCNc2ccccc21	5
c1ccc2ccccc2c1	5
C1=CC2C3Cc4cccc5c4C2(CCN3)C(C1)O5	4
O=c1ncccn1C1CCCO1	4
c1ccc(-c2ccccc2)cc1	4
c1ccc(C(c2ccccc2)N2CCNCC2)cc1	4
O=C(NC1C(=O)N2CCSC12)c1conc1-c1ccccc1	4
O=C(Nc1ccccc1)C1CCCCN1	4
c1ccc(CCNCCc2ccccc2)cc1	4
O=c1ccn(C2CCCO2)c(=O)[nH]1	4
C1=C2c3cccc4[nH]cc(c34)CC2NCC1	4
C(=C(c1ccccc1)c1ccccc1)c1ccccc1	4
O=c1cc[nH]c2cc(N3CCNCC3)ccc12	4
c1ccc(CC2CCCCC2)cc1	4
c1ccc(C2=NCc3nncn3-c3ccccc32)cc1	4
O=C1C=C(C2CCC3C2CCC2C4CCC(OC5CCC(OC6CCC(OC7CCCCO7)CO6)CO5)CC4CCC23)CO1	3
C1CNCCN1	3
O=C(CNCCCc1ccccc1)N1CCCC1	3
c1ccc(COC(Cn2ccnc2)c2ccccc2)cc1	3
O=c1ccn(C2CC2)c2cc(N3CCNCC3)ccc12	3
c1ccc(CC2=NCCN2)cc1	3
C1CCC2C(C1)CCC1C3CCCC3CCC21	3
C1CCCC1	3
C(CCN1CCNCC1)=C1c2ccccc2Sc2ccccc21	3
C1CO1	3
c1ccc(COc2ccccc2)cc1	3
c1ccsc1	3
c1ccc(C2CC2)cc1	3
O=C(Cc1ccccc1)NC1C(=O)N2C=C(CSc3nnn[nH]3)CSC12	3
O=C(NCC1CCCN1)c1ccccc1	3
C1CCOCC1	3
O=c1oc2ccccc2cc1Cc1ccccc1	3
c1ccc(C2CCN(CCC(c3ccccc3)c3ccccc3)CC2)cc1	3
c1ccc(CNc2ccccn2)cc1	3
O=C(Cc1ccccc1)OC1CC2[NH2+]C(C1)C1OC21	3
c1ccc(CCCNCCc2ccccc2)cc1	3
O=C(CCN1CCCCC1)c1ccccc1	3
O=C1CCC=CCC(=O)CC(CCC2CCCCC2)OC(=O)C2CCCCN2C(=O)C(=O)C2CCCC(CCC=CC=CC=CCCC1)O2	3
C1=CC2CCC3Nc4ccc(C5CC6CCCN(CCc7c5[nH]c5ccccc75)C6)cc4C34CCN(C1)C24	3
c1ccc(CCNCCOc2ccccc2)cc1	3
c1ncc2nc[nH]c2n1	3
c1ccc2c(c1)CCc1cccnc1C2=C1CCNCC1	3
O=C1NCC(=O)N2CC(CC2C(=O)NC2(C(=O)NS(=O)(=O)C3CC3)CC2)Oc2nc3ccccc3nc2CCCCCC2CC2O1	2
O=C1NC(=O)C(c2ccccc2)C(=O)N1	2
O=C(NC1C(=O)N2CCSC12)C(NC(=O)N1CCNC1=O)c1ccccc1	2
c1ccc2c(c1)Sc1ccccc1N2CCCN1CCCCC1	2
O=C1CC(=O)NC(=S)N1	2
O=C(OC1c2nccnc2C(=O)N1c1ccccn1)N1CCNCC1	2
N=C1C=C2CCC3C4CCCC4CCC3C2CC1	2
O=C1CC=CCCCCC2CCCC(O2)C(=O)C(=O)N2CCCCC2C(=O)OC(C=CC2CCCCC2)CCC1	2
c1ccc(CCCCCC2CCCC2)cc1	2
c1ccc(N=Nc2ccccc2)cc1	2
O=C1COC(=O)N1	2
O=[PH]1NCCCO1	2
C(=CC1CCCC1)CCOc1ccccc1	2
C1CCC(OC2CCCO2)OC1	2
O=c1cc[nH]n1-c1ccccc1	2
O=C1C=C2CCC3C(=C2CC1)C(c1ccccc1)CC1CCCC13	2
c1ccc2[nH]cnc2c1	2
O=C(Nc1ccccn1)C1=Cc2sccc2S(=O)(=O)N1	2
O=c1cc[nH]c(=O)[nH]1	2
c1ccc2c(c1)C1CCC2c2ccccc21	2
C(=Cc1ccccc1)CN1CCN(C(c2ccccc2)c2ccccc2)CC1	2
O=S1(=O)N=CNc2ccccc21	2
O=C1CCC(N2C(=O)c3ccccc3C2=O)C(=O)N1	2
C(CN1CCCC1)=C(c1ccccc1)c1ccccn1	2
O=C1CCCC(CCC2CC=CC3=CCCCC32)O1	2
O=c1ccc(-c2ccncc2)c[nH]1	2
O=C(NC(CCNS(=O)(=O)c1ccccc1)Cc1ccccc1)OC1CCOC1	2
c1ccc2c(CC3CC4CCN3CC4)ccnc2c1	2
c1cc2c3c(c[nH]c3c1)CC1NCCCC21	2
S=c1nc[nH]c2nc[nH]c12	2
c1ccc2c(c1)N=C(N1CCNCC1)c1ccccc1O2	2
c1ccc(CN2CCc3sccc3C2)cc1	2
C1CC2CCOC3OC4CCC(C1)C23OO4	2
c1cscn1	2
C=C1c2ccccc2CCc2ccccc21	2
O=C1C=CC(=O)c2ccccc21	2
C1CCNCC1	2
O=c1ccc2cc3ccoc3cc2o1	2
c1ccc2c(c1)CC1NCCC23CCCCC13	2
c1ccc(-c2ncoc2-c2ccccc2)cc1	2
O=C1CNC(=O)C(Cc2ccccc2)NC(=O)C(Cc2ccccc2)NC(=O)CCSSCC(C(=O)N2CCCC2)NC(=O)CN1	2
O=c1ccn2c3c(c(N4CCNCC4)ccc13)OCC2	2
c1ccc(Nc2ccccn2)cc1	2
C1CCC(OC2COC(OC3CCCCC3OC3CCCCO3)C2)OC1	2
O=C(CC[NH+]1CCc2ccccc2C1Cc1ccccc1)OCCCCCOC(=O)CC[NH+]1CCc2ccccc2C1Cc1ccccc1.c1ccccc1.c1ccccc1	2
O=C1CCCN1	2
O=C(CNCCCc1ccccc1)N1CCc2ccccc2C1	2
O=C1CCCCOC(=O)CC(OC2CCCCO2)CC(OC2CCCCO2)CCC1	2
c1ccc2c(c1)Cc1ccccc1O2	2
O=C1NC(=O)C(c2ccccc2)(c2ccccc2)N1	2
O=C1C=C2CCC3C(CCC4C3CC3OCOC34)C2CC1	2
O=C1c2ccccc2C(=O)c2ccccc21	2
c1ccc(Nc2ccnc3ccccc23)cc1	2
O=c1ncncn1C1CCCO1	2
O=C1CCCNC(=O)CNC(=O)CNC(=O)CNC(=O)CNC(=O)CNC(=O)CN1	2
O=C(CCc1ccccc1)OC1C=C2CC(=O)C3CCC4OCC4C3C(OC(=O)c3ccccc3)C(C2)C1	2
O=C1CC(c2ccccc2)C(=O)N1	2
C=C1c2ccccc2COc2ccccc21	2
C1=C2CCC3C4CCCC4CCC3C2CCC1	2
O=C1CCC2C1CCC1c3ccccc3CCC12	2
O=C(c1ccccc1)c1coc2ccccc12	2
O=C1CC2CC(SC3CCNC3)=CN12	2
O=c1ncccn1C1CSCO1	2
O=C(c1ccccc1)c1cccs1	2
c1ccc(CCCCNCCc2ccccc2)cc1	2
c1ccc(C2=NCc3nncn3-c3sccc32)cc1	2
O=C1CCc2ccc(cc2)Oc2cc3cc(c2OC2OCCCC2OC2CCCCO2)Oc2ccc(cc2)CC2NC(=O)C(NC(=O)C3NC(=O)CN1)c1cccc(c1)-c1ccccc1CNC2=O	2
O=C1CC(=O)N(c2ccccc2)N1c1ccccc1	2
C1C2CC3CC1CC(C2)C3	2
c1ccc(CN2CCN(C(c3ccccc3)c3ccccc3)CC2)cc1	2
c1ccc(NC2=NCCN2)cc1	2
O=c1nccc[nH]1	2
c1ccc(C(c2ccccc2)c2ccccn2)cc1	2
S=c1[nH]cc[nH]1	2
c1cc2c3c(c1)OC1CCCC4C(C2)NCCC314	2
O=c1nc[nH]c2c1NC(CNc1ccccc1)CN2	2
c1cnccn1	2
C(C=C1CCCC2CCCC12)=C1CCCCC1	2
O=C(OC1CCC2CC3c4[nH]c5ccccc5c4CCN3CC2C1)c1ccccc1	2
O=C(NCC1CCCCO1)C1CCCN1	2
c1ccc(C2CCNCC2)cc1	2
c1ccc2c(c1)Sc1ccccc1N2CCC1CCCCN1	2
O=C1CCN2CCc3ccccc3C2C1	2
O=S(=O)(Nc1ncccn1)c1ccccc1	2
c1ccc(CC2CCCCN2)cc1	2
C(=Cc1ccccc1)c1ccccc1	2
O=C(Cc1ccccc1)OC1CC2CCC(C1)N2	2
C1CC2OCCC2O1	2
O=C(c1ccccc1)n1ccc2ccccc21	2
O=C1CCC(c2ccccc2)C(=O)N1	2
O=c1c(CCN2CCC(c3noc4ccccc34)CC2)cnc2n1CCCC2	2
O=C1C=CC2C(=C1)CCC1C3CCCC3CC(=O)C21	2
O=C(Nc1ccccc1)Nc1ccc(Oc2ccncc2)cc1	2
O=C(Cc1cccs1)NC1C(=O)N2C=CCSC12	2
c1ccc(C2OCc3ccccc32)cc1	2
O=c1cc[nH]c2ncccc12	1
O=C1CNC(=O)C(Cc2c[nH]c3ccccc23)NC(=O)C(c2ccccc2)NC(=O)C2CCCN2C(=O)C(Cc2ccccc2)NC(=O)C(Cc2ccc(OCc3ccccc3)cc2)N1	1
c1ccc(C(Cn2ccnc2)OCc2ccsc2)cc1	1
O=C1CCCCCCCCCCCC2CCCC(CC(OC3CCCCO3)C=CC=CC=CC=CC=CC=CC=CCCCCO1)O2	1
c1ccc(C2=NCc3cncn3-c3ccccc32)cc1	1
c1ccc(CN2CCCCC2)cc1	1
O=C1OCC2C(OC3CCC4OC(c5cccs5)OCC4O3)c3cc4c(cc3C(c3ccccc3)C12)OCO4	1
C1=CC(c2ccccc2)CCC1	1
c1ccc(CNc2ccccc2)cc1	1
O=C1CCC(N2Cc3ccccc3C2=O)C(=O)N1	1
c1ccc(-c2cncnn2)cc1	1
O=C1CC(=O)N(c2ccccc2)c2ccccc2N1	1
C1=C(Cc2ccccn2)c2ccccc2C1	1
O=C1NC(Cc2ccc3[nH]ccc3c2)CO1	1
O=C(OC1CC2[NH2+]C(C1)C1OC21)C(c1cccs1)c1cccs1	1
O=C1OCCN1N=Cc1ccco1	1
O=C(Cn1ccnc1)NCc1ccccc1	1
c1ccc(Sc2ccccc2N2CCNCC2)cc1	1
O=C(NC1C(=O)N2CCSC12)c1ccccc1	1
O=C1OC2CC(CC=CC(OC3CCC(OC4CCCCO4)CO3)CC=CC=C3COC4CC=CC1C34)OC1(CCCCO1)C2.O=C1OC2CC(CC=CC(OC3CCC(OC4CCCCO4)CO3)CC=CC=C3COC4CC=CC1C34)OC1(CCCCO1)C2	1
O=C1CN(N=Cc2ccco2)C(=O)N1	1
C1=Cc2nc1c(-c1ccccc1)c1ccc([nH]1)c(-c1ccccc1)c1nc(c(-c3ccccc3)c3ccc([nH]3)c2-c2ccccc2)CC1	1
O=C(Nc1ccc(C2CCC(c3ccc(NC(=O)C4CCCN4)cc3)N2c2ccccc2)cc1)C1CCCN1	1
O=C(OCCN1CCN(C(c2ccccc2)c2ccccc2)CC1)C1=CNC=CC1c1ccccc1	1
O=C(NC1CCCCC1)NS(=O)(=O)c1ccc(CCN2C(=O)Cc3ccccc3C2=O)cc1	1
O=C1C=C(C2CCC3C2CCC2C4CCC(OC5CCCCO5)CC4CCC23)CO1	1
c1ccc2scnc2c1	1
O=c1oc2c(c(=O)n1-c1ccccn1)NS(=O)(=O)c1ccccc1-2	1
O=S(=O)(Nc1ccccc1)c1ccccc1	1
O=C1C=CC=CCCCCCCCCC=COC2Oc3ccc4c(c3C2=O)C2=NC3(CCNCC3)NC2=C(N1)C4=O	1
O=c1[nH]c(=O)c2[nH]cnc2[nH]1.O=c1[nH]c(=O)c2[nH]cnc2[nH]1	1
O=C(NC1COC(=O)C(c2ccccc2)NC(=O)C2CC(=O)C(CSC3CN4CCC3CC4)CN2C(=O)C(Cc2ccccc2)NC(=O)C2CCCN2C(=O)CNC1=O)c1ccccn1	1
O=C(CCc1ccccc1)NC(Cc1cnc[nH]1)C(=O)NC(CCC1CC1)CC1CCCCC1	1
O=C(Nc1ccccc1)C1CC(SC2=CN3C(=O)CC3C2)CN1	1
c1ccc(Oc2ccccc2)cc1.c1ccc(Oc2ccccc2)cc1	1
O=c1cn[nH]c2cc3c(cc12)OCO3	1
O=c1cc2c(c(Nc3ccccc3)[nH]1)c(=O)n(C1CC1)c(=O)n2-c1ccccc1	1
c1ccc(-c2nc(-c3ccccc3)n(-c3ccccc3)n2)cc1	1
O=C(CCN1CCOCC1)N1c2ccccc2Sc2ccccc21	1
C=C(c1ccccc1)c1ccc2c(c1)CCCC2	1
c1ccc(OCCCCC2CCNCC2)cc1	1
c1ccc2c(CC3CCCCN3)ccnc2c1	1
O=S(=O)(Nc1ncco1)c1ccccc1	1
c1ccc(C2CC3CCC(C2)N3)cc1	1
O=C1C=CC2C(=C1)CCC1C2CCC2C1CC1OC=NC12	1
O=C1NCC(=O)N2CC(CC2C(=O)NC2(C(=O)NS(=O)(=O)C3CC3)CC2)Oc2nc3ccccc3nc2CC=CCOC2CCCC2O1	1
O=C(NN1CC2CCCC2C1)NS(=O)(=O)c1ccccc1	1
C1CCC(OC2CCCOC2)OC1	1
O=C1NC2CCCN1C2	1
c1ccc(Nc2ncnc3cc4c(cc23)OCCOCCOCCO4)cc1	1
O=C(Nc1ccccn1)OC[n+]1cnn(CC(Cc2nc(-c3ccccc3)cs2)c2ccccc2)c1	1
c1ccc(Nc2ncnc3cc(OC4CCOC4)ccc23)cc1	1
C=C1SC(C(=O)NC2C(=O)N3C=C(CSc4nnn[nH]4)CSC23)S1	1
C1CCC(OC2OCCC2OC2CCCCO2)CC1	1
O=C1C(CCCc2ccccc2)C(c2ccccc2)N1c1ccccc1	1
c1ccc(OCCNCCc2ccc3c(c2)CCN3)cc1	1
c1ccc2c(c1)Nc1ncccc1S2	1
c1ccc(C2C3=C(CCNC3)c3ccccc32)cc1	1
C(CC[NH+]1CCCC1)CC[NH+]1CCCC1	1
c1ccc2c(c1)CCN1CCCCC21	1
O=C(Nc1ccccc1C(=O)Nc1ccccn1)c1ccccc1	1
c1ccc2c(c1)ncc1nc[nH]c12	1
c1ccccc1.c1ccccc1	1
N=C(C(=O)NC1C(=O)N2C=C(C[NH+]3CCCC3)CSC12)c1cscn1	1
O=C(OC1C[NH+]2CCC1CC2)C(c1ccccc1)c1ccccc1	1
O=c1cccc(C2CCCCC2)[nH]1	1
c1ccc(OCCCN2CCOCC2)cc1	1
O=C1CNC(=O)CNC(=O)C(Cc2c[nH]cn2)NC(=O)C(Cc2ccccc2)NC(=O)CNC(=O)CNC(=O)C(NC(=O)CNC(=O)CNC(=O)CNC(=O)C2CSC=N2)CCCCN1	1
C1CCC2(CC1)OCCO2	1
O=c1ccn(C2CC(O[PH](=O)OCC3OC(n4cccnc4=O)CC3O[PH](=O)OCC3OC(n4cnc5cncnc54)CC3O[PH](=O)OCC3OC(n4cnc5c(=O)[nH]cnc54)CC3O[PH](=O)OCC3OC(n4ccc(=O)[nH]c4=O)CC3O[PH](=O)OCC3OC(n4cccnc4=O)CC3O[PH](=O)OCC3OC(n4ccc(=O)[nH]c4=O)CC3O[PH](=O)OCC3OC(n4cnc5c(=O)[nH]cnc54)CC3O[PH](=O)OCC3OC(n4cccnc4=O)CC3O[PH](=O)OCC3OC(n4ccc(=O)[nH]c4=O)CC3O[PH](=O)OCC3OC(n4ccc(=O)[nH]c4=O)CC3O[PH](=O)OCC3OC(n4cccnc4=O)CC3O[PH]…	1
O=C(NC1OC2C3CCCN3C(=O)C(Cc3ccccc3)N2C1=O)C1C=C2c3cccc4[nH]cc(c34)CC2NC1	1
O=C(CSC1CC2CCC(C1)N2)OC1CCCCC23CCCC1C2C(=O)CC3	1
O=C1C=C2C=CC3C4CCCC4CCC3C2C2CC12	1
O=C1C2C3CCC(C3)C2C(=O)N1CC1CCCCC1CN1CCN(c2nsc3ccccc23)CC1	1
O=C(c1ccccc1)c1ccc2n1CCC2	1
O=C(Nc1cc2ccc(OC3CCCCO3)cc2oc1=O)c1ccccc1	1
O=C1CCOC2OC3CCCCC3OC12	1
O=C1C(NCCCc2ccccc2)CCCN2CCCCN12	1
c1ccc(-c2cncnc2OCCOc2ncccn2)cc1	1
O=C(CCCc1ccccc1)N1CC2CCCCC2C1	1
N=C(C(=O)NC1CNC1=O)c1cscn1	1
N=C1CCCCOC(=O)CC(OC2CCCCO2)CC(OC2CCCCO2)CCC1	1
O=c1cc[nH]c2ccc(Cc3ccccc3)cc12	1
c1ccc(COc2ccc(Nc3ccnc4ccccc34)cc2)nc1	1
O=C(OCc1cccc(Oc2ccccc2)c1)C1CC1	1
C(=Cc1n[nH]c2cc(Sc3ccccc3)ccc12)c1ccccn1	1
O=C(NC1=Nc2cc(OCCCN3CCOCC3)ccc2C2=NCCN12)c1cncnc1	1
c1cncc(CN2CCC(=C3c4ccccc4CCc4cccnc43)CC2)c1	1
C1CCC2NCCC2C1	1
O=c1[nH]ncn1-c1ccc(N2CCN(c3ccc(OCC4COC(Cn5cncn5)(c5ccccc5)C4)cc3)CC2)cc1	1
O=C1NC(=O)C(Cc2ccc(OCCc3ccccn3)cc2)S1	1
O=S(=O)(Nc1cnccn1)c1ccccc1	1
O=C(OC1CC2CCC(C1)N2)c1ccccc1	1
c1ncc(C[n+]2ccsc2)cn1	1
O=c1ccn(C2CC2)c2cc(N3CC4NCCOC4C3)ccc12	1
C1=CC(c2cccc3nonc23)C=CN1	1
O=C1OCCC=CC=CC(OC2CCCCO2)CC=CCCC=CC=C1COC1CCC(OC(=O)c2ccccc2)CO1	1
O=C(CCc1ccccc1)c1ccccc1	1
O=C1NCCN(C(=O)NC(C(=O)NC2C(=O)N3CCSC23)c2ccccc2)C1=O	1
O=C(NC1OC2C3CCCN3C(=O)CN2C1=O)C1C=C2c3cccc4[nH]cc(c34)CC2NC1	1
O=C1C=C(C2CCC(c3ccccc3)CC2)C(=O)c2ccccc21	1
O=C1c2c([nH]c3ccccc23)CCN1Cc1c[nH]cn1	1
O=C(Nc1ccccn1)c1ccc2[nH]c(CNc3ccccc3)nc2c1	1
c1ccc(-c2ccnc3ccnn23)cc1	1
N=c1[nH]ncs1	1
O=C1N(Cc2ccccc2)C2C[S+]3CCCC3C2N1Cc1ccccc1	1
O=C1CCS(=O)(=O)C(c2ccccc2)N1	1
O=C1Cc2cc3n(c(=O)c2CO1)Cc1cc2cc(OC(=O)N4CCC(N5CCCCC5)CC4)ccc2nc1-3	1
O=C(Nc1ccccc1)c1ccccc1	1
c1ccc(Nc2ccncc2)cc1	1
c1ccc(Cn2nc(-c3ncccn3)c3cccnc32)cc1	1
O=C(Cc1ccccc1)Nc1cnc(N2CCNCC2)cc1-c1ccccc1	1
O=C1NCC(=O)N2C1Cc1c([nH]c3ccccc13)C2c1ccc2c(c1)OCO2	1
C(=Cc1ccc2ccccc2[nH+]1)c1ccn(-c2ccccc2)c1	1
O=C(CCc1ccccc1)N(Cc1ccccc1)Cc1nc(-c2ccccc2)c[nH]1	1
O=C1CCCCN1c1ccc(N2CCc3cnn(-c4ccccc4)c3C2=O)cc1	1
O=c1cc(N2CCCCC2)n(Cc2ccccc2)c(=O)[nH]1	1
O=C(c1ccccc1)c1ccc2nc[nH]c2c1	1
C1CCCNCCC1	1
O=C(Cc1ccccc1)OC1CC2NC(C1)C1OC21	1
O=C1c2ccccc2C(=O)N1Cc1ccccc1	1
O=C1NC(=O)C(C2=CCCCC2)C(=O)N1	1
O=C1CCC(=O)N1	1
c1ccc(C(CCN2CCCCC2)C2CCCCC2)cc1	1
O=C(CNC(=O)C(Cc1c[nH]c2ccccc12)NC(=O)C(Cc1ccccc1)NC(=O)CNC(=O)C(Cc1c[nH]c2ccccc12)NC(=O)C(Cc1c[nH]cn1)NC(=O)C1CCC(=O)N1)NCC(=O)N1CCCC1	1
c1ccc(CCNCCCCCCNCCc2ccccc2)cc1	1
O=c1nc[nH]c2ncc(CNc3ccccc3)nc12	1
O=C(CCC(=O)OCCC[NH+]1CCc2ccccc2C1Cc1ccccc1)OCCC[NH+]1CCc2ccccc2C1Cc1ccccc1	1
c1ccc2c(c1)CCCC2C1=NCCN1	1
c1ccc2c(c1)CCC1CCCCC21	1
O=c1[nH]cnc2c1NC(CNc1ccccc1)CN2	1
B1OCc2ccccc21	1
O=C(COc1ccccc1)OCCOC(=O)c1cccnc1	1
C1=Cc2ccccc2Sc2ccccc21	1
N=C(C(=O)NC1C(=O)N2C=C(CSc3nc(=O)c(=O)[nH][nH]3)CSC12)c1cscn1	1
O=C(CNC(=O)C1C2CCCC2CN1C(=O)CNC(=O)C(NC(=O)c1cnccn1)C1CCCCC1)C(=O)NC1CC1	1
O=C(Nc1ccncc1)c1cccc(OCC2CC2)c1	1
O=c1cc[nH]cc1	1
c1ccc(N2CCN(C3=Nc4ccccc4CN3c3ccccc3)CC2)cc1	1
C1CN(C2CCC3CCC4C5CC(N6CC[NH2+]CC6)CC5CCC4C3C2)CC[NH2+]1	1
c1ccc(C(CCN2CCCC2)C2CCCCC2)cc1	1
O=C(c1ccccc1)c1ccc[nH]1	1
O=c1cc[nH]c2nc(N3CCNCC3)ccc12	1
O=C1C=CC=CCCCCCCCCC=COC2Oc3ccc4cc(c5c(nc6ccccn65)c4c3C2=O)N1	1
c1ccc(CCCCOCCCCCCNCCc2ccccc2)cc1	1
c1ccc(CON=C(Cn2ccnc2)c2ccccc2)cc1	1
c1ccc(-c2cccnc2-c2cccnc2)cc1	1
O=C(Nc1ccccc1)c1c[nH]c2ccccc2c1=O	1
O=c1c(-c2ccccc2)cc(-c2ccccn2)cn1-c1ccccc1	1
O=c1[nH]nc(CN2CCOC(OCc3ccccc3)C2c2ccccc2)[nH]1	1
c1cc2c(c(C3CC3)c1)CCO2	1
c1ccc(Nc2ccnc(Nc3ccc(N4CCC(N5CCNCC5)CC4)cc3)n2)cc1	1
c1ccc(COc2cncc(-c3cnn(C4CCNCC4)c3)c2)cc1	1
c1ccc(CNC2CCCCC2)cc1	1
C1=Nc2ccccc2C(c2ccccc2)=[NH+]C1	1
c1cc(Nc2ncc3ccn(C4CCCC4)c3n2)ncc1N1CCNCC1	1
O=c1[nH]c(=O)c2c(ncn2CC2OCCO2)[nH]1	1
C1=CC2CC1CC2C(CCN1CCCCC1)c1ccccc1	1
c1ccc(CNCCOc2ccccc2)cc1	1
C1COCC(CC2CO2)C1	1
C=C1NC(=O)CNC(=O)CNC(=O)CCNC(=O)C(C2CCN=CN2)NC1=O	1
c1cc(-c2cnc(C3CCCN3)[nH]2)ccc1-c1ccc(-c2cnc(C3CCCN3)[nH]2)cc1	1
c1ccc(-c2nccs2)cc1	1
c1nc(NC2CCCNC2)c2cc[nH]c2n1	1
c1[nH]nc2c1CC1C(CCC3C4CCCC4CCC13)C2	1
C1CCC1	1
c1ccc(CCNCc2ccccc2)cc1	1
O=C1c2cc[nH]c2CCC1CN1CCOCC1	1
O=c1[nH]c2nc(N3CCCCC3)[nH]c2c(=O)n1Cc1ncc2ccccc2n1	1
O=C1NCNC(=O)C1c1ccccc1	1
O=c1nc(-c2cccc(S(=O)(=O)N3CCNCC3)c2)[nH]n2cncc12	1
C(=Cc1cncn1Cc1ccccc1)Cc1cccs1	1
c1ccc(C2(Cn3cncn3)OCC(COc3ccc(N4CCNCC4)cc3)O2)cc1	1
c1ccc(C(COc2ncccn2)c2ccccc2)cc1	1
O=C(NCCCNc1ncc2ccccc2n1)C1CCCO1	1
O=C(OCCOc1cccc2[nH]ccc12)c1ccccc1	1
O=C1CCC2C3Cc4cccc5c4C2(CCN3CC2CC2)C1O5	1
O=c1ccc2c(CCNC3Cc4ccccc4C3)cccc2[nH]1	1
O=c1cccc2c(c1)CCCc1ccccc1-2	1
O=C1CCCCCCC2OC2CC(C=Cc2cscn2)NC(=O)CCC1	1
N=C(C(=O)NC1C(=O)N2C=C(C[n+]3ccccc3)CSC12)c1cscn1	1
O=C(OCC=Cc1ccccc1)C1=CNC=CC1c1ccccc1	1
O=C1CC2CCC3C4CCCC4CCC3C2CO1	1
c1ccc(C2CNCCc3ccccc32)cc1	1
O=C(C[PH](=O)CCCCc1ccccc1)N1CCC(C2CCCCC2)C1	1
O=c1ccn(-c2ccccc2)c2nc(N3CC4CC4C3)ccc12	1
O=C(Cc1ccccc1)NC1C(=O)N2CCSC12.O=C(Cc1ccccc1)NC1C(=O)N2CCSC12.c1ccc(CNCCNCc2ccccc2)cc1	1
O=C(c1ccccc1)c1ccc2[nH]cnc2c1	1
c1ccc(CCCCc2ccccc2)cc1	1
c1ccc(C2CCCC2)cc1	1
c1ccc(-c2csc(CC(Cn3cncn3)c3ccccc3)n2)cc1	1
O=C(NCc1ccccc1)C1CCN1C(=O)CC1CCCCC1	1
c1ccc(N2CCN(CCc3nnc4n3CCCC4)CC2)cc1	1
C(=Cc1ccc2ccccc2n1)c1cccc(C(CCc2ccccc2)SCC2CC2)c1	1
c1ccc(Cn2ncc3ccccc32)cc1	1
c1ccc(NC2CCN(CCc3cccs3)CC2)cc1	1
c1ccc2c(c1)CCNC2	1
O=C1C=CC2C(=C1)CCC1C3CCC(=O)OC3CCC21	1
c1ccc2cnncc2c1	1
O=C1Cc2ccccc2C(=C2CCNCC2)c2ccsc21	1
O=C1Nc2ccccc2C(C#CC2CC2)O1	1
O=C(CNCCCc1ccccc1)N1CCC2CCCC21	1
O=C(NCCC1CCC1)C1NCC2CC21	1
O=C1NC(c2ccccc2)c2ccccc21	1
O=C1COc2c(CCNCCc3ccccc3)cccc2N1	1
C1CC[NH+](C2CC3CCC4C5CC(N6CCOCC6)CCC5CCC4C3C2)C1	1
O=C1CCCCC1c1ccccc1	1
c1ccc2c(c1)CC1CCCCCC2C1	1
C1CSSC1	1
O=C(CCc1ccccc1)NCC(=O)NCC(=O)NCC(=O)NC(Cc1cnc[nH]1)C(=O)NC(Cc1ccccc1)C(=O)NCC(=O)NC(Cc1c[nH]c2ccccc12)C(=O)NCC(=O)NCC(=O)N1CCCC1C(=O)NCC(=O)NCC(=O)NCC(=O)NCC(=O)NCC(=O)NCC(=O)N1CCCC1C(=O)NCC(=O)NCC(=O)NCC(=O)NC(Cc1ccccc1)C(=O)N1CCCC1	1
O=C(C1CCCCC1)N1CC(=O)N2CCc3ccccc3C2C1	1
c1ccc2c3c([nH]c2c1)COCC3	1
O=C(OC1CCCN(Cc2ccccc2)C1)C1=CNC=CC1c1ccccc1	1
O=C1O[Pt]OC(=O)C12CCC2	1
O=C1CC2CC=CN12	1
c1ccc2c(c1)CC1NCCc3cccc-2c31	1
c1ccc(-c2ccc(Cc3cccc(C4CCCCO4)c3)s2)cc1	1
c1ccc(-c2ccccc2-c2nn[nH]n2)cc1	1
O=C(NC1CCCCC1)NS(=O)(=O)c1ccc(CCNC(=O)c2ccccc2)cc1	1
O=C1Cc2cc3n(c(=O)c2CO1)Cc1cc2ccccc2nc1-3	1
O=C(NC1CCNCC1)c1cccc2c1OCC2	1
O=C(OC1CCNCC1)C(c1ccccc1)c1ccccc1	1
C1CC2CCC(C1)[NH2+]2	1
c1ccc(-c2cn3ccccc3n2)cc1	1
O=C1CNC(=O)N1c1ccccc1	1
O=C(Nc1cccc(-c2ccccc2)n1)C1(c2ccc3c(c2)OCO3)CC1	1
O=C1OCC2C(OC3CCC4OCOCC4O3)c3cc4c(cc3C(c3ccccc3)C12)OCO4	1
O=C(Nc1ccccc1)c1cnoc1	1
c1cc(-c2ccc3nc[nH]c3c2)nc(Nc2ccc(CN3CCNCC3)cn2)n1	1
c1ccc(Nc2nccc(Nc3ccc4c[nH]nc4c3)n2)cc1	1
O=C1OCC2C1CC1CCCCC1C2C=Cc1ccc(-c2ccccc2)cn1	1
S=P(N1CC1)(N1CC1)N1CC1	1
c1ccc2c(c1)CCCC2	1
O=C(NN1CCCCC1)c1cc(-c2ccccc2)n(-c2ccccc2)n1	1
O=S1(=O)NC(C2CC3C=CC2C3)Nc2ccccc21	1
C1=CC23CCCN2CCc2cc4c(cc2C3C1)OCO4	1
O=C(Cc1ccc2c(c1)OCO2)c1sccc1S(=O)(=O)Nc1ccno1	1
O=C(NC(CCN1CCC2CCCCC2C1)CSc1ccccc1)c1ccccc1	1
C(=Cc1ccccc1)CNCc1cccc2ccccc12	1
O=C(Nc1ccc(Oc2ccnc3ccccc23)cc1)NC1CC1	1
C1=CC2OC23CCC2C4CCCC4CCC2C3C1	1
O=C(COc1ccccc1)NC1C(=O)N2CCSC12	1
c1ccc(CCOCC2CC2)cc1	1
c1ccc(CCC(Cn2ccnc2)Sc2ccccc2)cc1	1
C1=CC2CCC3Nc4ccc(C5CC6CCCN(Cc7c5[nH]c5ccccc75)C6)cc4C34CCN(C1)C24	1
O=C1Cc2cc(CCN3CCN(c4nsc5ccccc45)CC3)ccc2N1	1
O=C(NC1OC2C3CCCN3C(=O)C(Cc3ccccc3)N2C1=O)C1CNC2Cc3c[nH]c4cccc(c34)C2C1	1
C1OCOCO1	1
c1ccc(-c2ccc(NCCN3CCOCC3)nn2)cc1	1
O=c1ccn(C2CCC(CO[PH](=O)Oc3ccccc3)O2)c(=O)[nH]1	1
O=C(CN1CCNCC1)Nc1ccc(NC(=C2C(=O)Nc3ccccc32)c2ccccc2)cc1	1
c1ncc(NC2=NCCN2)cn1	1
N=C1CCCN1Cc1cc(=O)[nH]c(=O)[nH]1	1
O=c1ccn(-c2cccc(-c3ccc4ccccc4c3)c2)c(=O)[nH]1	1
O=C1CNC(=O)C(Cc2c[nH]c3ccccc23)NC(=O)C(Cc2ccccc2)NC(=O)C(NC(=O)CCc2ccccc2)CSSCC(C(=O)NCCc2c[nH]c3ccccc23)NC(=O)CN1	1
O=c1[nH]c(=O)c2nc[nH]c2[nH]1.c1ccc(Cc2ccccc2)cc1	1
O=c1nc[nH]c2[nH]cc(CCc3ccccc3)c12	1
c1ccc2c(c1)NC1C3CC4CCN3C3CC21CC43	1
c1nsnc1N1CCOCC1	1
O=C1CO[Pt]O1	1
O=C1CCO1	1
O=c1[nH]c2ccccc2n1CCN1CCN(c2ccccc2)CC1	1
O=C1C=CC2C(=C1)CCC1C2CCC2C1CC1OC(C3CCCCC3)OC12	1
c1ccc(C(c2ccccc2)(c2ccccc2)n2ccnc2)cc1	1
c1ccc(CNc2ncccn2)cc1	1
O=C1CC(OC2CCCCO2)CC(OC2CCCCO2)CCC2(CO2)C(=O)CCCCO1	1
O=C(Cc1ccccc1)NCc1ccncc1	1
O=C(NCc1ccccc1)c1ccccc1	1
c1ccc2c(c1)Cc1cccnc1N1CCNCC21	1
O=C1C=CC2C(CCC3C4CCCC4CCC23)N1	1
O=C1C=C2CCC3C(CCC4C3CCC43CCC(=O)O3)C2CC1	1
O=c1ccc2cnc(Nc3ccc(N4CCNCC4)cn3)nc2n1C1CCCC1	1
O=C(NCc1cscn1)NC(CCN1CCOCC1)C(=O)NC(CCC(Cc1ccccc1)NC(=O)OCc1cncs1)Cc1ccccc1	1
O=C1C(N=CN2CCCCCC2)C2SCCN12	1
C=C1CC2CCC3C4C=CC(=O)C=C4CCC3C2C1	1
O=C1CNC(=O)CNC(=O)C(Cc2ccccc2)NC(=O)CCCSCC(C(=O)N2CCCC2)NC(=O)CN1	1
O=C(CNC(=O)C(Cc1ccc2ccccc2c1)NC(=O)C(Cc1ccccc1)NC(=O)CNC(=O)C(Cc1c[nH]c2ccccc12)NC(=O)C(Cc1c[nH]cn1)NC(=O)C1CCC(=O)N1)NCC(=O)N1CCCC1	1
c1ccc(-c2nnn[nH]2)c(-c2ccc(Cn3ccnc3)cc2)c1	1
O=S1(=O)CCCc2ccsc21	1
O=C(c1ccc(OCCN2CCCCC2)cc1)c1c(-c2ccccc2)sc2ccccc12	1
O=C(CN1CCN(CCCOc2ccccc2)CC1)Nc1ccccc1	1
O=C(OC1CC2CCC(C1)N2)c1c[nH]c2ccccc12	1
O=C(Cc1cscn1)Nc1ccc(CCNCCc2ccccc2)cc1	1
c1ccc2sccc2c1	1
O=C(c1ccccc1-n1nccn1)N1CCCN(c2nc3ccccc3o2)CC1	1
c1ccc(C(c2ccccc2)C2CCN(CCc3ccc4c(c3)CCO4)C2)cc1	1
O=C1C=CCO1	1
O=C1C=CC2C(=C1)CCC1C2CCC2C(OC(=O)c3ccco3)CCC21	1
c1ccc(CCCCNCc2ccc(-c3ccccn3)cc2)cc1	1
C1=Cc2ccccc2C(=C2CCNCC2)c2ccccc21	1
c1ccc2c3c([nH]c2c1)CCCC3	1
O=C1Nc2cccnc2N(C2CC2)c2ncccc21	1
c1ccc(-c2ccc(C(c3ccccc3)n3ccnc3)cc2)cc1	1
C=C1c2ccccc2Sc2ccccc21	1
O=c1c2ccccc2sc2ccccc12	1
C1O[SbH]2(O[SbH]34OCC(CO3)O4)OCC1O2	1
O=c1n(CCCN2CCN(c3ccccc3)CC2)nc2ccccn12	1
O=c1cc[nH]c(=S)[nH]1	1
O=C1CC2N1CC(Cn1ccnn1)S2(=O)=O	1
c1ccc2c(c1)N=C(N1CCNCC1)c1ccccc1N2	1
O=C(CCCN1CC=C(n2c(=O)[nH]c3ccccc32)CC1)c1ccccc1	1
c1ncn(C2CCCO2)n1	1
O=C(Nc1ccc(C(=O)N2CCCCc3ccccc32)cc1)c1ccccc1	1
c1ccc2c(C3CCNCC3)c[nH]c2c1	1
c1ccc(OCC2=NCCN2)cc1	1
O=C(Nc1nccs1)C1=Cc2ccccc2S(=O)(=O)N1	1
O=C(C1COc2ccccc2O1)N1CCN(c2ncc3ccccc3n2)CC1	1
c1cc[nH+]cc1	1
c1ccc2c(CC3=NCCN3)cccc2c1	1
c1ccc(C(CCn2ccnc2)c2ccccc2)cc1	1
O=c1cc[nH]c2cc(-c3ccncc3)ccc12	1
O=C(CCCNC(=O)C(NC(=O)c1ccncn1)C(OC1OCCCC1OC1CCCCO1)c1c[nH]cn1)NCC(=O)NCCc1nc(-c2nccs2)cs1	1
C(=CC1CCCC1)CCCc1ccccc1	1
O=C(CNS(=O)(=O)c1cccc2c1NCCC2)N1CCCCC1	1
O=C(CCCc1ccccc1)OCC(COC(=O)CCCc1ccccc1)OC(=O)CCCc1ccccc1	1
C1CCC(C(CC2CCCCN2)C2CCCCC2)CC1	1
N=c1cc2n(-c3ccccc3)c3ccccc3nc-2cc1Nc1ccccc1	1
c1nc(-c2cnn(C3CNC3)c2)c2cc[nH]c2n1	1
C1=Nc2c(ncn2C2CCCO2)CCN1	1
C1=C2CCC3C4CCCC4CCC3C2Cc2cnoc21	1
c1ccc2[s+]c3ccccc3nc2c1	1
O=C1CC(=O)OCC2OC(=O)N(CCCCn3cnc(-c4cccnc4)c3)C2CC(=O)CCCC(OC2CCCCO2)C1	1
c1cnc(-n2cccn2)nc1	1
O=C1CN(c2ccccc2)C(=S)N1c1ccccc1	1
c1ccc2c(c1)Sc1ccccc1C2CC1CCCNC1	1
O=C(OCCN(Cc1ccccc1)c1ccccc1)C1=CNC=C(P2(=O)OCCCO2)C1c1ccccc1	1
c1ccc2c(c1)CC1CCCNC1C2	1
O=C1CC2SCC=CN12	1
O=C1NCc2cncn2-c2ccccc21	1
O=C(Nc1ccccn1)C1=Cc2ccccc2S(=O)(=O)N1	1
c1ccc2c(c1)CCC2	1
O=C1Nc2ccccc2C1=Cc1ccc[nH]1	1
C1CC2OCC1OC1CCC(CO1)OC1CCC(CO1)OC1CCC(CO1)OC1CCC(CO1)OC1CCC(CO1)OC1CCC(CO1)OC1CCC(CO1)O2	1
O=C1Nc2ccccc2CCC1NCCCc1ccccc1	1
O=C(NC1CCN(CCCOc2ccccc2)CC1)c1ccccc1	1
O=C1CN2C(=O)C=COC2(c2ccccc2)c2ccccc2N1	1
O=C1c2ccc(N3CCC(N4CCOCC4)CC3)cc2Cc2[nH]c3ccccc3c21	1
O=c1c2ccccc2c(Cc2ccccc2)nn1C1CCCNCC1	1
N=C1CCN(c2ccc3c(=O)ccn(C4CC4)c3n2)C1	1
O=c1ccc2ccccc2[nH]1	1
O=c1c(-c2nn[nH]n2)cnc2ccccn12	1
O=C(Cc1cscn1)NC1C(=O)N2C=C(CSc3nnn[nH]3)CSC12	1
O=C(CNC(=O)C1CCCN1C(=O)C1CCCN1)NC(Cc1cccs1)C(=O)NCC(=O)N1Cc2ccccc2CC1C(=O)N1CCC2CCCCC21	1
O=c1[nH]nnn1CCN1CCC(Nc2ccccc2)CC1	1
O=C1NCCc2c(-c3ccccc3)[nH]c3cccc1c23	1
O=C(NCCc1ccccc1)C1CCCCC1	1
C=C1c2ccccc2CSc2ccccc21	1
O=C(c1c[nH]c2ccccc12)C1CCc2[nH]cnc2C1	1
O=C(NC1CCCCCC=CC2CC2(C(=O)NS(=O)(=O)C2CC2)NC(=O)C2CC(Oc3nc4ccccc4c4ccccc34)CN2C1=O)c1cnccn1	1
O=C1CN=C(c2ccccc2)c2ccccc2N1CC1CC1	1
O=C(CN1CCOCC1)NC(CCc1ccccc1)C(=O)NCC(=O)NC(Cc1ccccc1)C(=O)NCC(=O)C1CO1	1
c1ncncn1	1
O=C1OCCN1c1ccc(N2CCOCC2)cc1	1
O=C(Nc1ccccc1)C1(C(=O)Nc2ccc(Oc3ccnc4ccccc34)cc2)CC1	1
c1ccc2nn(-c3ccc(C4CCCNC4)cc3)cc2c1	1
O=S1(=O)Nc2ccccc2Cc2ccccc21	1
O=C(NC(CCN1C2CCC1CC(n1cnnc1)C2)c1ccccc1)C1CCCCC1	1
c1ccc(CCN2CCC(Cc3ccccc3)CC2)cc1	1
c1ccc(-c2cc(N3CCNCC3)nc3c2CCCCCC3)cc1	1
O=C1OC(CCc2ccccc2)CC=C1Cc1cccc(NS(=O)(=O)c2ccccn2)c1	1
c1ccc(COc2ccc(Nc3ncnc4ccc(-c5ccco5)cc34)cc2)cc1	1
O=C1Nc2cccnc2N(C(=O)CN2CCNCC2)c2ccccc21	1
O=C(OC1CC2CCC(C1)[N+]21CCCC1)C(c1ccccc1)c1ccccc1	1
c1ccc2c(CCCCN3CCN(c4ccc5occc5c4)CC3)c[nH]c2c1	1
C=C1NC(=O)C2CSSCCC=CC(CC(=O)NCC(=O)N2)OC(=O)CNC1=O	1
c1ccc(C2(Cn3ccnc3)OCC(COc3ccc(N4CCNCC4)cc3)O2)cc1	1
C1OC2COC3OCOC3C2O1	1
c1ccc(Nc2ccnc(Nc3ccccc3)n2)cc1	1
O=C1Cc2ccccc2N1	1
O=C(OCOC(=O)c1cccc2ncn(Cc3ccc(-c4ccccc4-c4nnn[nH]4)cc3)c12)OC1CCCCC1	1
O=C(CNC(=O)CNC(=O)C1CCCN1C(=O)CNC(=O)CNC(=O)CNC(=O)C(Cc1ccccc1)NC(=O)CNC(=O)CNC(=O)CNC(=O)CNC(=O)CNC(=O)CNC(=O)CNC(=O)C1CCCN1C(=O)CNC(=O)C1CCCN1C(=O)CCc1ccccc1)NCCc1ccccc1	1
O=C1CNC(=O)CNC(=O)C(Cc2c[nH]c3ccccc23)NC(=O)C(Cc2ccccc2)NC(=O)C(NC(=O)C(Cc2ccccc2)NC(=O)CN2CCNCCNCCNCC2)CSSCCN1	1
O=C(NCC1CCCCN1)c1ccccc1	1
O=C1C=C2CCC3C(=C2CC1)CCC1CCCC13	1
c1ccc2c(c1)CCNCC2	1
O=C(Cc1ccccc1)NC1C(=O)N2C=C(CSc3nnn[nH]3)COC12	1
c1cnc2ncnn2c1	1
O=C1NCNc2ccccc21	1
O=C1NCC(COc2ccccc2)O1	1
c1ccc2c(c1)CCC(CCNCCC1CCc3ccccc3O1)O2	1
O=C1CCc2cncnc2N1Cc1ccc(-c2ccccc2-c2nn[nH]n2)cc1	1
c1c[n+](N2CCOCC2)no1	1
c1ccc(Cc2nccc3ccccc23)cc1	1
C1CC[NH+](C2CCC3CCC4C5CC([NH+]6CCCCC6)CC5CCC4C3C2)CC1	1
c1ccc(CCNCCCCCCOCCOCc2ccccc2)cc1	1
O=C1c2ccccc2C(=O)C1c1ccccc1	1
c1ccc2c(c1)NC1NCCC21	1
O=C(Cc1cccs1)NC1C(=O)N2C=C(C[n+]3ccccc3)CSC12	1
c1ccc(N2CCN(CCC3CCCCC3)CC2)cc1	1
O=C(Cc1ccsc1)NC1C(=O)N2CCSC12	1
O=C(Nc1ccccc1)c1cnc(Nc2cc(N3CCNCC3)ncn2)s1	1
O=C1C=C2C(CC1)C1CCC3C(C4CC4C34CCC(=O)O4)C1C1CC21	1
O=C1Cc2ccccc2Nc2ccccc21	1
c1ccc(-c2ccc(Cn3cnc4ccc(-c5nc6ccccc6[nH]5)cc43)cc2)cc1	1
c1ccc2[nH]c(N3CCCNCC3)nc2c1	1
N=C(C(=O)NC1C(=O)N2C=CCSC12)c1ccco1	1
O=C1OCCN1c1ccc(-c2ccc(-c3nn[nH]n3)nc2)cc1	1
O=C1CC(c2ccccc2)Oc2ccccc21	1
O=c1ccccn1-c1ccccc1	1
c1nncs1	1
c1nc(N2CCCCC2)c2ncnc(N3CCCCC3)c2n1	1
O=C(OC1CN(C(c2ccccc2)c2ccccc2)C1)C1=CNC=CC1c1ccccc1	1
O=C(CCC=CCCC(=O)OCCC[NH+]1CCc2ccccc2C1Cc1ccccc1)OCCC[NH+]1CCc2ccccc2C1Cc1ccccc1	1
O=C1CC(OC2CCCCO2)CC(OC2CCCCO2)CCCC2CC(CCO1)OCN2	1
c1cnc2cc(NC3=NCCN3)ccc2n1	1
O=c1nc[nH]c2[nH]cnc12	1
C(#Cc1ccccn1)c1ccc2c(c1)CCCS2	1
c1ccc(C(Cc2ccncn2)Cn2cncn2)cc1	1
c1ccc(Nc2ncnc3ccccc23)cc1	1
C1=CC2CC(c3ccc4c(c3)C35CCN6CC=CC(CCC3N4)C65)c3[nH]c4ccccc4c3CN(C1)C2	1
O=C(NC1(C(=O)NS(=O)(=O)C2CC2)CC1)C1CC(Oc2nccc3ccccc23)CN1	1
c1cc2cc(c1)Oc1ccc3c(c1)C(Cc1ccc(cc1)Oc1cccc4c1C(C2)[NH2+]CC4)NCC3	1
O=S(=O)(Nc1ccno1)c1ccccc1	1
O=C1C=C2CCC3C4CCCC4CC(=O)C3C2CC1	1
O=C(C=Cc1ccccc1)Nc1ccccc1	1
c1ccc(C(Cc2cccc3ccccc23)c2cnc3ccccc3c2)cc1	1
O=C(NCC[NH2+]Cc1ccccc1)C(=O)NCC[NH2+]Cc1ccccc1	1
O=C(NCCCCCCCCCCNC(=O)Oc1ccccc1)Oc1ccccc1	1
O=C1CC2N1CCS2(=O)=O	1
c1ccc(NCc2ccco2)cc1	1
O=C(NC(CCNS(=O)(=O)c1ccccc1)Cc1ccccc1)OC1COC2OCCC12	1
O=C1CCc2ccccc2N1	1
c1ccc2c3c([nH]c2c1)C1CC2CCCCC2CN1CC3	1
c1ccc2c(c1)OCO2	1
C1CCC(OC2CCCCC2OC2CCCO2)OC1	1
c1cc2c(cc1CCCN1CCCC1)OCCO2	1
O=C1CN2CCOC2(c2ccccc2)c2ccccc2N1	1
O=C(CCCc1ccccc1)N1CCn2cnnc2C1	1
C=C1CC2CCC34CC5OC6C(OC7CCC(CC(=O)CC8CCOC8CC8OC(CCC8=C)CCC1O2)OC7C6O3)C5O4	1
C=C1NC(=O)CNC(=O)CNC(=O)CCNC(=O)C(C2CCNC(=N)N2)NC1=O	1
c1ccc(-c2ccncn2)cc1	1
c1ccc(C[N+]2(CCOCCC3CCC4CC3C4)CCOCC2)cc1	1
C1=NCC2c3ccccc3Cc3ccccc3N12	1
c1c[nH+]ccn1	1
c1ccc(CN(CCN2CCCC2)c2ccccc2)cc1	1
O=C1C(=NNc2cccc(-c3ccccc3)c2)C=NN1c1ccccc1	1
O=c1n(CCOc2ccccc2)cnn1CCCN1CCN(c2ccccc2)CC1	1
c1ccc2c(c1)CC1CCCC1C2	1
O=C1CN=C(c2ccccn2)c2ccccc2N1	1
c1ccc(Nc2ncnc3cc(OCC4CCNCC4)ccc23)cc1	1
C=C1CCC2C1CCC1C3CCCCC3CCC21	1
O=C(CNCCCc1ccccc1)N1CCC2CCCCC21	1
O=C1Cc2ccccc2CCN1CCCNCC1Cc2ccccc21	1
c1ccc(CNCc2cccc3ccccc23)cc1	1
c1ccc(OC(c2ccccc2)C2CNCCO2)cc1	1
O=C1c2c([nH]c3ccccc23)CCC1Cn1ccnc1	1
O=C1CCc2ccc(cc2)Oc2cc3cc(c2OC2OCCCC2OC2CC(NCc4ccc(-c5ccccc5)cc4)CCO2)Oc2ccc(cc2)C(OC2CCCCO2)C2NC(=O)C(NC(=O)C3NC(=O)CN1)c1cccc(c1)-c1ccccc1CNC2=O	1
c1cc2c(cc1-c1ccc3[nH]c(C4NC5CCC4C5)nc3c1)Cc1cc(-c3c[nH]c(C4CC5(CC5)CN4)n3)ccc1-2	1
O=S(=O)(c1ccccc1)c1ccccc1	1
O=C1N(Cc2ccc(-c3ccccc3-c3nn[nH]n3)cc2)C=NC12CCCC2	1
c1cc2c(cc1OC1CCCC1)CCC1C2CCC2CCCC21	1
C=C1CC2CCCC2C2CCC3=CC(=O)CCC3C12	1
O=C1OCC2Cc3cc4c(cc3C(c3ccccc3)C12)OCO4.O=C1OCC2Cc3cc4c(cc3C(c3ccccc3)C12)OCO4.c1ccc(C2CCCc3cc4c(cc32)OCO4)cc1.c1ccc(C2CCCc3cc4c(cc32)OCO4)cc1	1
O=C(CNC(=O)NCc1cscn1)NC(CCC(Cc1ccccc1)NC(=O)OCc1cncs1)Cc1ccccc1	1
O=C1NCCCCC=CC2CC2(C(=O)NS(=O)(=O)C2CC2)NC(=O)C2CC(Oc3cc(-c4nccs4)nc4ccccc34)CC12	1
O=C1CN(N=Cc2ccc(-c3ccccc3)o2)C(=O)N1	1
c1ccc2c(c1)CCCO2	1
c1ccc(Cn2cncn2)cc1	1
O=C(c1cc2ccccc2[nH]1)N1CCN(c2ccccn2)CC1	1
O=C1CCC2C3=CCc4ccccc4C3CCC12	1
O=C(c1cccc(Cc2n[nH]c(=O)c3ccccc23)c1)N1CCN(C(=O)C2CC2)CC1	1
O=C(CNC(=O)CNC(=O)C(Cc1ccccc1)NC(=O)CNC(=O)C(Cc1c[nH]c2ccccc12)NC(=O)C(Cc1cnc[nH]1)NC(=O)C1CCC(=O)N1)NCC(=O)N1CCCC1	1
O=C(Cc1cccnc1)c1cccnc1	1
O=C1C=C2CCC3C4CCC5(CCC(=O)O5)C4CC4OC43C2CC1	1
N=C(c1ccccc1)c1ccccc1	1
O=C1C=CC2OC2CCCC2CCCC(CC(OC3CCCCO3)C=CC=CC=CC=CCCO1)O2	1
c1ccc(-c2cnc3ncncc3n2)cc1	1
O=C1CCCNC(=O)CNC(=O)CNC(=O)CNC(=O)CNC(=O)C(Cc2ccccc2)NC(=O)CN1	1
C1=CC2=CCCCC2CC1	1
N=C(C(=O)NC1C(=O)N2C=C(CSc3nnn[nH]3)CSC12)c1cscn1	1
c1ccc(NC2CCNCC2)cc1	1
C1=CC(n2cnc3c(NC4CC4)ncnc32)CC1	1
O=C(CC1=CCC=CC1)NC1C(=O)N2C=CCSC12	1
O=C1NCC(CCN2CCOCC2)C1(c1ccccc1)c1ccccc1	1
c1cc2c3c(c1)OC1CCCC4C(C2)N(CC2CCC2)CCC314	1
C=C1CCCCC1=CC=C1CCCC2C(CC=CCC3CC3)CCC12	1
O=C(CCCN1CCCCC1)c1ccccc1	1
O=C(NCC1CN(c2ccc(N3CCOCC3=O)cc2)C(=O)O1)c1cccs1	1
O=C(NC1CC2CCCC(C1)N2)c1n[nH]c2ccccc12	1
O=C(NC1CCc2ccccc21)C(CCCN1CCN(Cc2cccnc2)CC1)Cc1ccccc1	1
c1ccc(C2CC3CCC2C3)cc1	1
O=C(NC1CCCCC1)NS(=O)(=O)c1ccc(CCNC(=O)c2cnccn2)cc1	1
O=C1CCCc2ccccc21	1
O=C(NNCc1ccccc1)c1ccon1	1
c1ccc(Cc2cncnc2)cc1	1
O=C(NC(C(=O)NC1C(=O)N2C=C(CSc3nnn[nH]3)CSC12)c1ccccc1)c1cccnc1	1
O=C(Nc1cccc(C(=O)Nc2cccc(C(=O)Nc3cccc4ccccc34)c2)c1)Nc1cccc(C(=O)Nc2cccc(C(=O)Nc3cccc4ccccc34)c2)c1	1
c1ccc2c(c1)CCn1ccnc1C2=C1CCNCC1	1
O=C1CN2Cc3ccccc3N=C2N1	1
c1ccc(CCCNCc2cccc3ccccc23)cc1	1
N=C(C(=O)NC1C(=O)N2C=C(C=Cc3cncs3)CSC12)c1cscn1	1
c1ccc(-c2cncnc2)cc1	1
O=S1(=O)NCCc2ccsc21	1
O=c1ccn(C2CC2)c2cc(-c3cccnc3)ccc12	1
O=C(CNC(=O)CNC(=O)CNC(=O)CNC(=O)CNC(=O)CNC(=O)CNC(=O)CNC(=O)CNC(=O)CNC(=O)CNC(=O)CNC(=O)CNC(=O)CNC(=O)CNC(=O)CNC(=O)CNC(=O)CNC(=O)C(Cc1cnc[nH]1)NC(=O)C(Cc1ccccc1)NC(=O)CNC(=O)CNC(=O)CNC(=O)CNC(=O)CNC(=O)CNC(=O)C1CCCN1C(=O)C1CCCN1)NCCc1cnc[nH]1	1
c1ccc(Nc2nccc(-c3c[nH]c4ccccc34)n2)cc1	1
c1ccc(CCNCCCOc2ccccc2)cc1	1
c1cn[nH]c1	1
c1ccc(C(Cn2ccnc2)OCc2csc3ccccc23)cc1	1
O=c1ccncn1Cc1ccc(-c2ccccc2-c2nnn[nH]2)cc1	1
C=C1CC2C(CCC3C(=O)CCC32)C2C=CC(=O)C=C12	1
c1ccc(C2CCC(N3CCC(c4ccccc4)CC3)CC2)cc1	1
c1ccc(-c2cc(C3CC3)nc3ccccc23)cc1	1
c1csc(CCNC2CCc3ccccc3C2)c1	1
O=c1ccn(-c2ccccn2)c2cc(N3CCC3)ccc12	1
c1ccc2c(c1)Cc1ccccc1N2	1
c1ccc(-c2ccnn2-c2ccccc2)cc1	1
C1=CCC2C(=C1)c1cc3ccc(cc4nc(cc5ccc(cc2n1)[nH]5)C=C4)[nH]3	1
O=C(Cc1ccccc1)OC1CC2CCC(C1)[NH2+]2	1
O=C(C1CCCO1)N1CCN(c2ncc3ccccc3n2)CC1	1
O=C(NN1CCCCCC1)NS(=O)(=O)c1ccccc1	1
O=C(CC[NH+]1CCc2ccccc2C1Cc1ccccc1)OCCCCCOC(=O)CC[NH+]1CCc2ccccc2C1Cc1ccccc1	1
O=C(NN1CCCCCC1)NS(=O)(=O)c1ccc(CCNC(=O)c2ccon2)cc1	1
c1ccc(Cc2cccc(C3CCCCO3)c2)cc1	1
O=C(CCS(=O)(=O)c1ccccc1)Nc1ccccc1	1
N=C(c1ccccc1)c1cccnc1	1
c1ccc(C(Cn2cncn2)Cn2cncn2)cc1	1
c1ccc(C(OCCC2CCCN2)c2ccccc2)cc1	1
c1ccc(NCc2ccc3ncncc3c2)cc1	1
O=C1CC(Cc2cnc[nH]2)CO1	1
c1ccc2c(c1)Cc1ccccc1N1CCNCC21	1
O=C(CNCC(=O)NCCc1ccccc1)NCCc1ccccc1	1
O=C(Nc1ccccc1)c1c[nH]c(-c2ccccc2)c1-c1ccccc1	1
O=C(Cc1ccccc1)NC1C(=O)N2CCSC12.c1ccccc1	1
O=C1C=C2CCC3C4C=CCC4CCC3C2CC1	1
O=C1C=C2CCC3C(=C2CC1)C=CC1CCCC13	1
O=C1OCC2c3c(ccc4c3OCO4)C(SCC13NCCc1ccccc13)C1C3NC(Cc4ccccc43)CN21	1
O=C(NC1CCN(CCCCC2c3ccccc3-c3ccccc32)CC1)c1ccccc1-c1ccccc1	1
C1CCC(C2CCCCC2)CC1	1
c1cc(N2CCCCC2)nc[nH+]1	1
c1ccc2c(c1)[nH]c1ccccc12	1
O=C(OC1CCN(Cc2ccccc2)C1)C1=CNC=CC1c1ccccc1	1
C=C1CC2CCCC2C1	1
C=C(C(=C)c1ccccc1)c1ccccc1	1
O=C1C=CC=CCCCCCCCCC=COC2Oc3ccc4cc(c(C=NN5CCNCC5)cc4c3C2=O)N1	1
O=C(c1ccco1)N1CCN(c2ncc3ccccc3n2)CC1	1
c1cc2cc(c1)Oc1ccc3c(c1)C(Cc1ccc(cc1)Oc1cccc4c1C(C2)[NH2+]CC4)[NH2+]CC3	1
O=C1CCC=CC=CCNC(=O)C=CCCOC(=O)C2CCCN2C(=O)c2coc(n2)C1	1
O=C1OCCN1c1ccccc1	1
c1nc(-c2cnn(CC3CCCC3)c2)c2cc[nH]c2n1	1
O=S(=O)(Nc1nc(-c2ncccn2)ncc1Oc1ccccc1)c1ccccc1	1
O=C1CCCC1Cc1ccccc1	1
S=C1CN=C(c2ccccc2)c2ccccc2N1	1
O=C(CCCN1CCC(N2CCCCC2)CC1)c1ccccc1	1
c1ccc2c(c1)Sc1ccccc1N2CC1CN2CCC1CC2	1
O=C(OC1CC2CC3CC(C1)N2CC3=O)c1c[nH]c2ccccc12	1
C=C1CN2C(=O)CC2O1	1
O=C1Cc2ccccc2Sc2ccccc21	1
C1OC2(CS1)CN1CCC2CC1	1
O=c1[nH]nnc2cncn12	1
O=S(=O)(Nc1ccncn1)c1ccccc1	1
O=C1C=C(C2CCC3C2CCC2C4CCC(OC5CCC(OC6CCC(OC7CCC(OC8CCCCO8)CO7)CO6)CO5)CC4CCC23)CO1	1
O=C1C(CCS(=O)c2ccccc2)C(=O)N(c2ccccc2)N1c1ccccc1	1
c1cncc(C2CCCN2)c1	1
O=c1nc[nH]c2c1ncn2C1CCCO1	1
O=C(CCc1c[nH]c2ccccc12)NCC(=O)NC(Cc1c[nH]c2ccccc12)C(=O)NCC(=O)NC(Cc1c[nH]c2ccccc12)C(=O)NCC(=O)NCCc1c[nH]c2ccccc12	1
O=C1CC(OC2CCCCO2)CC(OC2CCCCO2)CCCCNCCCCO1	1
O=c1[nH]c2ccccc2n1C1CCN(CCCC(c2ccccc2)c2ccccc2)CC1	1
c1ccc(C2CCN(c3ccc(N4C(c5ccc6[nH]c(C7CCCN7)nc6c5)CCC4c4ccc5[nH]c(C6CCCN6)nc5c4)cc3)CC2)cc1	1
O=C1C=CC(=O)C2=C1CC1C3NC3CN21	1
O=C(NCCc1ccccc1)c1ccccc1	1
O=C(NS(=O)(=O)c1ccc(NCC2CCOCC2)cc1)c1ccc(N2CCN(CC3=C(c4ccccc4)CCCC3)CC2)cc1Oc1cnc2[nH]ccc2c1	1
c1ccc(OCCNCCCOc2cccc3[nH]c4ccccc4c23)cc1	1
O=C(CNC(=O)C(Cc1cn(Cc2ccccc2)cn1)NC(=O)C(Cc1ccccc1)NC(=O)CNC(=O)C(Cc1c[nH]c2ccccc12)NC(=O)C(Cc1c[nH]cn1)NC(=O)C1CCC(=O)N1)NCC(=O)N1CCCC1	1
C1=Cc2ccccc2Cc2ccccc21	1
O=C1NCCN1CCN1CCC(c2cn(-c3ccccc3)c3ccccc23)CC1	1
c1ccc(Nc2ncnc3ccc(OCCCN4CCOCC4)cc23)cc1	1
O=C(CCC1CC2N=C1C=C1CCC(=N1)C=C1CCC(=N1)C=C1CCC2N1)NCCO[PH](=O)OC1COC(n2cnc3ccccc32)C1	1
O=C1CCC2C3Cc4cccc5c4C2(CC[NH+]3CC2CC2)C1O5	1
O=C(CCCN1CCC(c2ccccc2)CC1)c1ccccc1	1
O=C1CNC(=O)CNC(=O)C(Cc2c[nH]c3ccccc23)NC(=O)C(Cc2ccccc2)NC(=O)C(NC(=O)CCc2ccc3ccccc3c2)CSSCCN1	1
O=C(NC1C(=O)N2CCSC12)C1CCCCC1	1
O=C(NCCc1ccccc1)c1cnccn1	1
c1ccc2c(c1)CC1CC2CCN1	1
O=C(CSc1ccncc1)NC1C(=O)N2C=CCSC12	1
c1ccc2c(c1)Oc1ccccc1C1CNCC21	1
O=C(c1ccccc1Nc1ccccc1)N1CC(C2CCCCN2)C1	1
c1ccc(C(OC2CC3CCC(C2)N3)c2ccccc2)cc1	1
c1ccc(C2Oc3cc(-c4cnc(C5CCCN5)[nH]4)ccc3-c3cc4cc(-c5cnc(C6CCCN6)[nH]5)ccc4n32)cc1	1
c1ccc(CN(CC2=NCCN2)c2ccccc2)cc1	1
O=c1c2ccccc2nc(CNc2ncnc3[nH]cnc23)n1-c1ccccc1	1
O=C1CC(c2ccccc2)Sc2ccccc2N1	1
O=C(Nc1cccc(-n2ccnc2)c1)c1cccc(Nc2nccc(-c3cccnc3)n2)c1	1
O=C1c2cc3ccc(OC4CC(OC5CCCCO5)CCO4)cc3cc2CCC1OC1CC(OC2CC(OC3CCCCO3)CCO2)CCO1	1
O=c1ccn(C2CC2)c2cc(N3CCCCCC3)ccc12	1
O=S(=O)(Nc1cccc(-c2ncsc2-c2ccncn2)c1)c1ccccc1	1
c1ccoc1	1
c1ccc(OCCCN2CCC(c3noc4ccccc34)CC2)cc1	1
c1ccc(CSC(Cn2ccnc2)c2ccccc2)cc1	1
c1cc(NC2=NCCN2)c2nsnc2c1	1
O=C(CNC12CC3CC(CC(C3)C1)C2)N1CCCC1	1
O=C(Nc1cccc2c(=O)cc(-c3nn[nH]n3)oc12)c1ccc(OCCCCc2ccccc2)cc1	1
C=C1c2ccccc2C(=O)C2=CC3C(=O)C=CCC3CC12	1
c1ccc(C2CCCc3ccccc32)cc1	1
O=C(CNC(=O)c1ccc2ccccc2n1)NC(CCN1CCC2CCCCC2C1)Cc1ccccc1	1
O=C(CNC(=O)C(Cc1ccccc1)NC(=O)C(Cc1ccc(NC(=O)C2CC(=O)NC(=O)N2)cc1)NC(=O)CNC(=O)C(Cc1cccnc1)NC(=O)C(Cc1ccccc1)NC(=O)CCc1ccc2ccccc2c1)NCC(=O)N1CCCC1	1
O=C1CN(CCN2CC(=O)NC(=O)C2)CC(=O)N1	1
O=S(=O)(Nc1ccon1)c1ccccc1	1
c1ccc(SCSc2ccccc2)cc1	1
C1CCN(C2CCC3CCC4C5CC([NH+]6CCCCC6)CC5CCC4C3C2)CC1	1
O=C(C=Cc1ccccc1)OC1CCC2CC3c4[nH]c5ccccc5c4CCN3CC2C1	1
O=C(COc1ccccc1)NC(CCC(Cc1ccccc1)NC(=O)CN1CCCNC1=O)Cc1ccccc1	1
C=C1CCCC1n1cnc2c(=O)nc[nH]c21	1
O=C(OCC1CNC2Cc3c[nH]c4cccc(c34)C2C1)c1cccnc1	1
O=C1c2ccccc2NCN1c1ccccc1	1
O=C(CCc1ccccc1)NCC(=O)NCC(=O)NCC(=O)NCC(=O)NC(Cc1ccccc1)C(=O)NCC(=O)NCC(=O)NCC(=O)NCCc1ccccc1	1
c1csc(-c2cscn2)c1	1
O=C1C=CC2C(CCC3C2CCC2C(C(=O)Nc4ccccc4)CCC23)N1	1
c1ccc(CNCCc2c[nH]c3ccccc23)cc1	1
O=C1C=CC=CCCCCCCCCC=COC2Oc3ccc4cc(c(C=NN5CCN(C6CCCC6)CC5)cc4c3C2=O)N1	1
O=S(=O)(CCc1ccc2[nH]cc(CC3CCCN3)c2c1)c1ccccc1	1
c1ccc(-c2nn[nH]n2)c(-c2ccc(Cn3ccnc3)cc2)c1	1
c1ccc2nc3ccccc3cc2c1	1
O=c1[nH]c(=O)c2[n-]cnc2[nH]1	1
c1ccc(OCC2CNCCO2)cc1	1
C1=Cc2ccccc2C1=Cc1ccccc1	1
S=C(Nc1ccccc1)Oc1ccc2ccccc2c1	1
C(CCN1CCCCC1)=C(c1cccs1)c1cccs1	1
O=c1[nH]c2ccccc2n1CCCN1CCC(n2c(=O)[nH]c3ccccc32)CC1	1
c1cc2c(c3c1CCC3)CCO2	1
c1ncn(Cc2ccc3[nH]ccc3c2)n1	1
O=C1NC(=O)C(Cc2ccc(OCCNc3ccccn3)cc2)S1	1
O=c1ccn(C2CC2)c2cc(N3CC4CCCNC4C3)ccc12	1
c1ccccc1.c1ccccc1.c1ccccc1	1
c1ccc(N(CC2=NCCN2)c2ccccc2)cc1	1
C1CCNC1	1
O=C1CCc2cc(OCCCCc3nnnn3C3CCCCC3)ccc2N1	1
O=c1[nH]c(-c2cccc(S(=O)(=O)N3CCNCC3)c2)nc2cn[nH]c12	1
O=c1nc[nH]c2ccc(CNc3cccs3)cc12	1
O=C(CNCCCc1ccccc1)N1CCC2(C1)SCCS2	1
O=C1C2CCCCC2C(=O)N1CCCCN1CCN(c2nsc3ccccc23)CC1	1
O=C(NCc1ccccc1)c1cn2c(cc1=O)C(=O)N1CCCOC1C2	1
O=S(=O)(Nc1ccccn1)c1ccc(N=Nc2ccccc2)cc1	1
O=C1CC2SCC(CSc3nnn[nH]3)=CN12	1
O=C(Nc1ccc(C(=O)N2CCc3[nH]cnc3-c3ccccc32)cc1)c1ccccc1-c1ccccc1	1
O=C1CCCCCCCCCCCC2CCCC(CC(OC3CCCCO3)C=CC=CC=CC=CCCC=CC=CCCCCO1)O2	1
C1CNCNC1	1
O=c1[nH]ncn1-c1ccc(N2CCN(c3ccc(OCC4COC(Cn5cncn5)(c5ccccc5)O4)cc3)CC2)cc1	1
c1ccc(C2CNCCO2)cc1	1
O=c1[nH]c2ccccc2o1	1
O=C(NCc1ncccn1)c1cnc(N2CCCC2)nc1NCc1ccccc1	1
O=C1NC(=O)C(c2ccccc2)N1	1
O=C(Cc1ccccc1)N1CCCC1c1ncc(-c2ccc3c(c2)COc2cc4c(ccc5nc(C6CCCN6)[nH]c54)cc2-3)[nH]1	1
O=C(NCc1ccccc1)c1cc(=O)[nH]c(CNC(=O)c2nnco2)n1	1
O=C1CCC2=C(CCC3C2CCC2CCCC23)C1	1
c1ccc(C2CCCCC2)cc1	1
O=C1CCC2(CCC(COCc3ccccc3)(c3ccccc3)NC2)N1	1
c1ccc(CCN2CCC(Nc3nc4ccccc4n3Cc3ccccc3)CC2)cc1	1
C1=C2CCCCC2C2CCC3C(c4cccnc4)=CCC3C2C1	1
O=C1CCCC(OC2CCC(OC3CCCCO3)CO2)CCCC(OC2CCCCO2)C=CC=CCCO1	1
c1cc(-c2ccc3ccccc3c2)cc(C23CC4CC(CC(C4)C2)C3)c1	1
O=C1C=CC2C(=C1)CCC1C2CCC2C1CC1OC3(CCCC3)OC12	1
c1nc(Sc2cnc[nH]2)c2[nH]cnc2n1	1
O=C(CC12CC3CC(CC(C3)C1)C2)N1CCC2CC21	1
O=C(NCCN1CCOCC1)c1ccccc1	1
O=c1[nH]cnc2c1NCCN2	1
c1cc2c3c(c1)OC1C4CCC5(CC4)C(C2)N(CC2CC2)CCC315	1
O=C1CCC2C1CCC1C3CCCCC3=CCC21	1
O=C(NC1CCCCC1)NS(=O)(=O)c1ccc(CCNC(=O)N2CC=CC2=O)cc1	1
C(=C1SCC(c2ccccc2)S1)n1ccnc1	1
c1ccc(CCc2ccccc2)cc1	1
c1ccc2c(c1)N=C(N1CCNCC1)c1ccsc1N2	1
O=S1(=O)NC(Cc2ccccc2)Nc2ccccc21	1
c1ncc2cn[nH]c2n1	1
O=C1c2ccccc2CC1CC1CCN(Cc2ccccc2)CC1	1
C1=NN=C(c2ccccc2)c2ccccc2C1	1
c1ccc2c(c1)N=C(N1CCNCC1)c1ccccc1S2	1
O=C(OC1CN2CCC1CC2)N1CCc2ccccc2C1c1ccccc1	1
N=C(C(=O)NC1C(=O)N2C=C(C=C3CCN(C4CCNC4)C3=O)CSC12)c1ncsn1	1
O=c1nc(-c2cccc(S(=O)(=O)NCCC3CCCN3)c2)[nH]c2cn[nH]c12	1
c1ccc(Cn2ccnc2)cc1	1
O=C(Nc1ccccn1)C(=O)NC1CCCCC1NC(=O)c1nc2c(s1)CNCC2	1
O=C(Nc1ccc2[nH]cc(Cc3ccc(C(=O)NS(=O)(=O)c4ccccc4)cc3)c2c1)OC1CCCC1	1
O=C1CCSSCCNC(=O)CNC(=O)CNC(=O)C(Cc2ccccc2)NC(=O)CNC(=O)CNC(=O)C(Cc2c[nH]c3ccccc23)NC(=O)C(Cc2ccccc2)NC(=O)C(Cc2ccccc2)NC(=O)CNC(=O)CN1	1
O=C(CCc1c[nH]cn1)NCC(=O)NCC(=O)NCC(=O)NCC(=O)NC(Cc1ccccc1)C(=O)NCC(=O)NCC(=O)NCC(=O)NCC(=O)NCC(=O)NCC(=O)NCC(=O)NCC(=O)NCC(=O)NCC(=O)NCC(=O)NCC(=O)NCC(=O)NCC(=O)NCC(=O)NC(Cc1ccccc1)C(=O)NCC(=O)NCC(=O)NC(Cc1c[nH]c2ccccc12)C(=O)NCC(=O)NCC(=O)NCC(=O)NCC(=O)NCC(=O)N1CCCC1C(=O)NCC(=O)NCC(=O)NCC(=O)NCC(=O)N1CCCC1C(=O)N1CCCC1	1
O=C(CCC=CCc1ccc2c(c1)C(=O)OC2)OCCN1CCOCC1	1
C1CCC(OC2CCOC2)OC1	1
O=C(NC1CCCNC(=O)C2CCCN2C(=O)CNC(=O)C(CCc2ccccc2)NC(=O)C2CCCN2C(=O)CNC1=O)c1ccc(-c2cc(-c3ccccc3)on2)cc1	1
O=C1OCc2ccccc21	1
C=C1CC2CCCC2O1	1
O=C1CCON1	1
O=C1CCC2COc3ccccc3C2C1	1
C=C(C(=O)NC1C(=O)N2C=CCSC12)c1cscn1	1
O=C(NCc1ccccc1)N(Cc1ccccc1)C1CCNCC1	1
c1ccc(C2CC2Nc2ncnc3c2nnn3C2CCCC2)cc1	1
O=S(=O)(Nc1ccnn1-c1ccccc1)c1ccccc1	1
O=C1CC2(CCCC2)CC(=O)N1CCCCN1CCN(c2ncccn2)CC1	1
C=C1NC(=O)CNC(=O)CNC(=O)CCNC(=O)C(C2CCN=CN2)NC1=O.C=C1NC(=O)CNC(=O)CNC(=O)CCNC(=O)C(C2CCN=CN2)NC1=O	1
c1ccc2c(c1)c1c3n2CCNC3CCC1	1
O=c1ccc2ccc(OCCCCN3CCN(c4cccc5sccc45)CC3)cc2[nH]1	1
c1ccc(Nc2ccnc3cc(OCCCN4CCNCC4)ccc23)cc1	1
c1ccc(Cn2ccnn2)cc1	1
O=C1COC(=O)CNC(=O)COC(=O)CNC(=O)COC(=O)CN1	1
O=C(Nc1cccc(Nc2nccc(-c3cccnc3)n2)c1)c1ccc(CN2CCNCC2)cc1	1
O=C1OCC2Cc3cc4c(cc3C(c3ccccc3)C12)OCO4	1
O=C(Oc1ccc2ccccc2c1)c1ccccc1	1
O=C(Cn1cnnn1)NC1C(=O)N2C=C(CSc3nncs3)CSC12	1
c1ccc(Cc2c[nH]cn2)cc1	1
c1ccc(CCc2ccccc2)cc1.c1ccc2ccccc2c1	1
c1ccc2[nH]c(-c3cscn3)nc2c1	1
O=c1oc2ccccc2cc1Cc1cc2ccccc2oc1=O	1
O=C1O[BiH]Oc2ccccc21	1
C1N2CN3CN1CN(C2)C3	1
c1ccc(-c2ncnc(Nc3ccncc3)n2)nc1	1
C1=CC23CCNCc4cccc(c42)OC3CC1	1
O=C(C1CC1)C(c1ccccc1)N1CCc2sccc2C1	1
C1=CC(NC2CCC(OC3CCCOC3)OC2)CCC1	1
C=C1CC2C(CCC3C4CCCC4CCC23)CC1=O	1
O=C1CCC(c2ccccc2)=NN1	1
c1ccc(Oc2ccc(-c3nn(C4CCCNC4)c4ncncc34)cc2)cc1	1
C(=Cc1cccs1)C1=NCCCN1	1
O=C1c2cccc3c2C(CCC3)CN1C1CN2CCC1CC2	1
c1ccc(CCCCN2CCC(C(c3ccccc3)c3ccccc3)CC2)cc1	1
O=C1NC(=O)C(Cc2ccc(OCCNc3cc(Oc4ccccc4)ncn3)cc2)S1	1
c1ccc(OCCCCCOc2ccccc2)cc1	1
O=C(OCCNCCC(c1ccccc1)c1ccccc1)C1=CNC=CC1c1ccccc1	1
O=C1NCN(c2ccccc2)C12CCN(CCCC(c1ccccc1)c1ccccc1)CC2	1
C(=C1c2ccccc2-c2ccccc21)c1ccccc1	1
C1=Cc2ccccc2Nc2ccccc21	1
c1ccc(Nc2nccc(Oc3ccccc3)n2)cc1	1
c1ccc2c(c1)CCCN2	1
O=C(Oc1ccccc1)c1ccccc1	1
O=C1CNC(=O)CNC(=O)C(Cc2c[nH]c3ccccc23)NC(=O)C(Cc2ccccc2)NC(=O)C(NC(=O)CCc2ccccc2)CSSCCN1	1
O=S(=O)(Cc1ccc2[nH]ccc2c1)N1CCCC1	1
c1ccc(-c2c[nH]c3ccccc23)cc1	1
O=C(OC1C[N+]2(CCCOc3ccccc3)CCC1CC2)C(c1cccs1)c1cccs1	1
c1ccc(N=c2ccnc(Nc3ccc(C4CCNCC4)cc3)[nH]2)cc1	1
O=C(NC1CCCNC(=O)C2CCCN2C(=O)CNC(=O)C(CCc2ccccc2)NC(=O)C2CCCN2C(=O)CNC1=O)c1ccc(-c2ccc(-c3ccccc3)cc2)cc1	1
c1ccc(COCC[N+]23CCC(C(c4ccccc4)c4ccccc4)(CC2)CC3)cc1	1
O=C1c2ccccc2C(=O)c2cnccc21	1
C1=CC2C3Cc4ccc(OCCN5CCOCC5)c5c4C2(CCN3)C(C1)O5	1
c1ccc(C2CCNCC2COc2ccc3c(c2)OCO3)cc1	1
O=C(Cc1ccccc1)NCc1ccccc1N1CCCCC1	1
C1CC1	1
c1ccc2c(-n3cnnc3)ccc(C3CC3)c2c1	1
c1ccc(NCc2cnc3ncncc3n2)cc1	1
c1cc(Cc2ccc(OC3CCOC3)cc2)cc(C2CCCCO2)c1	1
c1ccc2c(c1)CC1C3CCCCC23CCN1CC1CCC1	1
O=C(Nc1cccc(-c2ccccn2)c1)c1ccccc1	1
c1ccc(-c2conc2-c2ccccc2)cc1	1
c1ccc2c(c1)ccc1ccccc12	1
O=C1O[Pt]2(NC3CCCCC3N2)OC1=O	1
C1CC2CCC1C2	1
O=C1CNC(=O)CNC(=O)CNC(=O)CNC(=O)CNC(=O)CNC(=O)CNC(=O)CNC(=O)CNC(=O)CNC(=O)CN1	1
O=C(CCc1c[nH]c2ccccc12)NCC(=O)NCC(=O)NC1COC(=O)C(CC(=O)c2ccccc2)NC(=O)CNC(=O)CNC(=O)CNC(=O)CNC(=O)CNC(=O)CNC(=O)CNC(=O)CNC1=O	1
O=C1CNC(=O)C2CCCN2C(=O)CNC(=O)C(NC(=O)c2cc(=O)cc3oc4cccc(C(=O)NC5COC(=O)CNC(=O)CNC(=O)C6CCCN6C(=O)CNC5=O)c4nc2-3)COC(=O)CN1	1
O=C(Nc1ccc(CN2CCNCC2)cc1)c1cccc(C#Cc2cnc3cccnn23)c1	1
C=C1CC2CCCC2C2CCC3=CCCCC3C12	1
c1nc2c(s1)CCCC2	1
c1ccc(Nc2c3ccccc3nc3ccccc23)cc1	1
c1ccc(CC2CCCC2)cc1	1
c1ccc(CCN2CCC(Nc3ccccc3)CC2)cc1	1
c1ccc2c(c1)CCc1sccc1C2=C1CCNCC1	1
O=C(CC(NC(=O)c1ccccc1)c1ccccc1)OC1C=C2CC(=O)C3CCC4OCC4C3C(OC(=O)c3ccccc3)C(C2)C1	1
C1=COC(OC2CCCC(OC3CCCCO3)C2)CC1	1
c1csc(COc2cccc3ccccc23)c1	1
c1ccc(CCOC2CCCCC2N2CCCC2)cc1	1
O=C(OC1CC[NH2+]C1)C(c1ccccc1)C1CCCC1	1
O=C(c1ccccc1)c1c[nH]c2ncc(-c3ccccc3)cc12	1
O=C1C=C2CCC3C4CCC(=O)C4CCC3C2CC1	1
O=C(NC1C(=O)N2CCSC12)c1cccc2ccccc12	1
O=C(NCN1CCCC1)C1=CCC2CC3Cc4ccccc4C(=O)C3=CC2C1=O	1
O=c1ccn(C2C=CCO2)c(=O)[nH]1	1
c1ccc(C(c2ccccc2)n2cncn2)cc1	1
O=C(OCc1coc(=O)o1)c1cccc2ncn(Cc3ccc(-c4ccccc4-c4noc(=O)[nH]4)cc3)c12	1
O=C1CCc2ccc(OCCCCN3CCN(c4ccccc4)CC3)cc2N1	1
O=C1C=CC(=O)C(Cc2ccccc2)=C1	1
c1ccc(CCc2cnc3ncncc3n2)cc1	1
O=C1CCCC(OC2CCC(OC3CCCCO3)CO2)CCCCC=CC=CCCO1	1
C1=CC2c3ccccc3OCC2CC1	1
O=C1CCCCNC(=O)C2CCCN2C(=O)CNC(=O)C(CCc2ccccc2)NC(=O)C2CCCN2C(=O)CN1	1
O=c1nc(CN2CCOC(OCc3ccccc3)C2c2ccccc2)[nH][nH]1	1
O=C(Nc1ccc(N2CCOCC2)nc1)c1cccc(-c2ccccc2)c1	1
O=C1C=CC2(CC1)Oc1ccccc1C2=O	1
O=C(OCCNCc1ccccc1)C1=CNC=CC1c1ccccc1	1
c1ccc2oncc2c1	1
O=c1nc2[nH]c3ccccc3nc-2c(=O)[nH]1	1
O=C1CN=C(c2ccccc2)c2ccsc2N1	1
O=C(NN1CCc2ccccc21)c1ccccc1	1
C=C1CCN(CC(Cn2cncn2)c2ccccc2)CC1	1
O=C1NCCN(C(=O)NC(C(=O)NC2C(=O)N3C=C(CSc4nnn[nH]4)CSC23)c2ccccc2)C1=O	1
c1ccc(-c2cc3ccccc3n2Cc2ccc(OCCN3CCCCCC3)cc2)cc1	1
O=C1O[Zn]NC1Cc1cnc[nH]1	1
C=C1c2ccccc2C=Cc2ccccc21	1
O=c1cccc[nH]1	1
O=C1C=CC(=O)C=C1	1
c1ccc(C2CCC2)cc1	1
O=C(NC1CC2OC(C1)n1c3ccccc3c3c4c(c5c6ccccc6n2c5c31)CNC4=O)c1ccccc1	1
C1CCC(OC2CCC(OC3CCC(OC4CCC(OC5CCCOC5)OC4)OC3)OC2)OC1	1
c1ccn2nccc2c1	1
c1ccc(-c2nccnc2-c2ccccc2)cc1	1
O=C1CC2CCCOC2C1	1

## Sheet: 2
Description : Distribution of Scaffold Combinations
No.	Scaffold drug a	Scaffold drug b	@count
0	c1ccccc1	c1ccccc1	1783
1	c1ccccc1	O=C1C=CC2C(=C1)CCC1C3CCCC3CCC21	272
2	O=C1CN=C(c2ccccc2)c2ccccc2N1	c1ccccc1	270
3	O=C1CC(=O)NC(=O)N1	c1ccccc1	250
4	c1ccc2c(c1)Nc1ccccc1S2	c1ccccc1	248
5	O=C1C=CC2C(=C1)CCC1C3CCCC3CCC21	c1ccccc1	240
6	c1ccccc1	c1ccc2c(c1)Nc1ccccc1S2	228
7	c1ccc(Cc2ccccc2)cc1	c1ccccc1	208
8	c1ccccc1	c1ccc2c(c1)CCc1ccccc1N2	208
9	c1ccccc1	O=S1(=O)NCNc2ccccc21	176
10	c1ccccc1	c1ccc(Cc2ccccn2)cc1	168
11	c1ccccc1	C1=CC(c2ccccc2)C=CN1	166
12	c1ccc2c(c1)Sc1ccccc1N2CCCN1CCNCC1	c1ccccc1	163
13	c1ccc(Nc2ccccc2)cc1	O=C1C=CC2C(=C1)CCC1C3CCCC3CCC21	160
14	O=C1CCC2C3Cc4cccc5c4C2(CCN3)C1O5	c1ccccc1	156
15	c1ccccc1	c1ccc(Cc2ccccc2)cc1	153
16	O=C(Nc1ccccc1)C1CCCCN1	c1ccccc1	153
17	C1=CC2C3Cc4cccc5c4C2(CCN3)C(C1)O5	c1ccccc1	152
18	c1ccc2c(c1)CCc1ccccc1N2	c1ccccc1	135
19	c1ccccc1	c1ccc(Nc2ccccc2)cc1	132
20	c1ccccc1	c1ccc(C2CC2)cc1	132
21	c1ccccc1	c1ccc(C(c2ccccc2)N2CCNCC2)cc1	126
22	C1=CC(c2ccccc2)C=CN1	c1ccccc1	126
23	O=C1C=CC2C(=C1)CCC1C3CCCC3CCC21	O=C1C=C2CCC3C4CCCC4CCC3C2CC1	115
24	O=C1C=CC2C(=C1)CCC1C3CCCC3CCC21	O=S1(=O)NCNc2ccccc21	115
25	c1ccccc1	c1ccc(CC2CCCCC2)cc1	110
26	O=C1NC(=O)C(c2ccccc2)C(=O)N1	c1ccccc1	105
27	c1ccc(C2CC2)cc1	c1ccccc1	104
28	c1ccccc1	c1ccc(COc2ccccc2)cc1	103
29	c1ccccc1	c1ccc2c(c1)Sc1ccccc1N2CCCN1CCNCC1	95
30	c1ccccc1	c1ccc2ccccc2c1	94
31	O=C1C=CC2C(=C1)CCC1C3CCCC3CCC21	c1ccc2c(c1)CCC1C2CCC2CCCC21	92
32	c1ccc2c(c1)Sc1ccccc1N2CCC1CCCCN1	c1ccccc1	91
33	O=C1C=C2CCC3C4CCCC4CCC3C2CC1	c1ccccc1	90
34	C(CCN1CCNCC1)=C1c2ccccc2Sc2ccccc21	c1ccccc1	88
35	c1ccccc1	C=C1c2ccccc2COc2ccccc21	88
36	C1=C2c3cccc4[nH]cc(c34)CC2NCC1	c1ccccc1	87
37	c1ccccc1	c1ccc(CCNCCc2ccccc2)cc1	83
38	O=C1CC(=O)NC(=S)N1	c1ccccc1	83
39	c1ccccc1	C=C1c2ccccc2CCc2ccccc21	82
40	c1ccc2ccccc2c1	c1ccccc1	82
41	c1ccc(C2=NCc3nncn3-c3ccccc32)cc1	c1ccccc1	81
42	c1ccccc1	O=C(c1ccccc1)c1ccccc1	80
43	c1ccc(Cc2ccccn2)cc1	c1ccccc1	80
44	c1ccccc1	c1ccc(CCCNCCc2ccccc2)cc1	79
45	O=C1NC(=O)C(c2ccccc2)(c2ccccc2)N1	c1ccccc1	79
46	O=C1CN=C(c2ccccc2)c2ccccc2N1	O=C1CN=C(c2ccccc2)c2ccccc2N1	78
47	c1ccc(C2CCNCC2)cc1	c1ccccc1	76
48	c1ccccc1	c1ccc(C2OCc3ccccc32)cc1	76
49	O=c1c(CCN2CCC(c3noc4ccccc34)CC2)cnc2n1CCCC2	c1ccccc1	75
50	c1ccccc1	c1ccc(Oc2ccccc2)cc1	74
51	O=S1(=O)NCNc2ccccc21	c1ccccc1	74
52	c1ccccc1	c1ccc2c(c1)CCc1cccnc1C2=C1CCNCC1	73
53	c1ccccc1	O=C1C=C(C2CCC3C2CCC2C4CCC(OC5CCC(OC6CCC(OC7CCCCO7)CO6)CO5)CC4CCC23)CO1	73
54	c1ccccc1	O=C1CN=C(c2ccccc2)c2ccccc2N1	73
55	c1ccc(Nc2ccccc2)cc1	c1ccccc1	73
56	O=C1c2ccccc2C(=O)c2cc3c(cc21)CCCC3OC1CCCCO1	c1ccccc1	72
57	O=C(CNCCCc1ccccc1)N1CCCC1	c1ccccc1	71
58	c1ccccc1	c1ccncc1	70
59	O=C(c1ccccc1)c1ccccc1	O=C1C=CC2C(=C1)CCC1C3CCCC3CCC21	70
60	O=C1C=CC2C(=C1)CCC1C3CCCC3CCC21	O=c1cc[nH]c2cc(N3CCNCC3)ccc12	69
61	c1ccc(-c2ccccc2)cc1	O=C1C=CC2C(=C1)CCC1C3CCCC3CCC21	69
62	c1ccccc1	O=C1C=C2CCC3C4CCCC4CCC3C2CC1	69
63	O=c1oc2ccccc2cc1Cc1ccccc1	c1ccccc1	68
64	C=C1c2ccccc2CCc2ccccc21	c1ccccc1	66
65	O=C(c1ccccc1)c1ccccc1	c1ccccc1	64
66	c1ccccc1	c1ccc2ncccc2c1	63
67	c1ccccc1	O=C(c1ccccc1)c1coc2ccccc12	62
68	O=C1CN=C(c2ccccc2)c2ccccc2N1	c1ccc(Cc2ccccn2)cc1	62
69	c1ccccc1	c1ccc(-c2ccccc2)cc1	62
70	c1ccc(CC2CCCCC2)cc1	c1ccccc1	62
71	c1ccc2[nH]ccc2c1	c1ccccc1	61
72	c1ccc2ncccc2c1	c1ccccc1	61
73	O=C(NCC1CCCN1)c1ccccc1	c1ccccc1	60
74	c1ccccc1	O=C(NCC1CCCN1)c1ccccc1	60
75	c1cc2c3c(c[nH]c3c1)CC1NCCCC21	c1ccccc1	60
76	O=C1CC(=O)NC(=O)N1	O=C1CN=C(c2ccccc2)c2ccccc2N1	59
77	c1ccc2c(CC3CC4CCN3CC4)ccnc2c1	c1ccccc1	58
78	c1ccccc1	c1csc(COc2cccc3ccccc23)c1	57
79	c1ccccc1	c1ccc(C2CCCc3ccccc32)cc1	56
80	c1ccc(Cc2ccccc2)cc1	O=C1CN=C(c2ccccc2)c2ccccc2N1	55
81	c1ccccc1	c1ccc2c(c1)N=C(N1CCNCC1)c1ccccc1O2	55
82	c1ccccc1	O=C1C=CC2C(=C1)CCC1C2CCC2C1CC1OCOC12	55
83	O=S(Cc1ccccn1)c1nc2ccccc2[nH]1	c1ccccc1	55
84	O=C(OC1c2nccnc2C(=O)N1c1ccccn1)N1CCNCC1	c1ccccc1	55
85	C1=Cc2ccccc2Nc2ccccc21	c1ccccc1	55
86	c1ccc2c(c1)CC1NCCC23CCCCC13	c1ccccc1	54
87	c1ccccc1	c1ccc(C2CCNCC2COc2ccc3c(c2)OCO3)cc1	54
88	c1ccccc1	C(CCN1CCNCC1)=C1c2ccccc2Sc2ccccc21	54
89	c1ccccc1	c1ccc2c(c1)Sc1ccccc1N2CCCN1CCCCC1	53
90	c1ccccc1	O=S(Cc1ccccn1)c1nc2ccccc2[nH]1	53
91	O=C1CN=C(c2ccccc2)c2ccccc2N1	c1ccc2c(c1)CCc1ccccc1N2	53
92	c1ccccc1	c1ccc2c(c1)OCO2	53
93	c1ccc(-c2ccccc2)cc1	c1ccccc1	52
94	c1ccc(NC2CCNCC2)cc1	c1ccccc1	52
95	c1ccc(CCNCCOc2ccccc2)cc1	c1ccccc1	52
96	c1ccccc1	c1ccc(CN2CCc3sccc3C2)cc1	52
97	c1ccccc1	O=c1[nH]c(=O)c2[nH]cnc2[nH]1	51
98	O=C1CN=C(c2ccccc2)c2ccccc2N1	c1ccc(C(c2ccccc2)N2CCNCC2)cc1	51
99	c1ccc2c(c1)N=C(N1CCNCC1)c1ccccc1O2	c1ccccc1	51
100	c1cc2c3c(c1)OC1CCCC4C(C2)NCCC314	c1ccccc1	51
101	c1ccc(CCCNCCc2ccccc2)cc1	c1ccccc1	50
102	O=C1CCC(N2C(=O)c3ccccc3C2=O)C(=O)N1	c1ccccc1	50
103	c1ccccc1	O=c1n(CCOc2ccccc2)cnn1CCCN1CCN(c2ccccc2)CC1	50
104	c1ccccc1	c1c[nH]cn1	49
105	O=C(CNCCCc1ccccc1)N1CCc2ccccc2C1	c1ccccc1	49
106	c1ccc(CCN2CCC(Nc3ccccc3)CC2)cc1	c1ccccc1	49
107	c1ccc(CC2=NCCN2)cc1	c1ccccc1	49
108	c1ccc(NC2CCN(CCc3cccs3)CC2)cc1	c1ccccc1	49
109	c1ccccc1	C(=Cc1ccccc1)CN1CCN(C(c2ccccc2)c2ccccc2)CC1	49
110	O=C1C=CC2C(=C1)CCC1C2CCC2C1CC1OCOC12	c1ccccc1	48
111	O=c1[nH]nnn1CCN1CCC(Nc2ccccc2)CC1	c1ccccc1	48
112	O=c1[nH]c(=O)c2[nH]cnc2[nH]1	c1ccccc1	48
113	c1ccccc1	O=C(OCCN1CCN(C(c2ccccc2)c2ccccc2)CC1)C1=CNC=CC1c1ccccc1	48
114	c1ccccc1	c1ccc(CCNCCOc2ccccc2)cc1	48
115	c1ccccc1	c1ccc(C(OCCC2CCCN2)c2ccccc2)cc1	48
116	c1ccccc1	c1ccc2[nH]ccc2c1	47
117	O=C(c1ccccc1)c1coc2ccccc12	c1ccccc1	47
118	c1ccccc1	c1ccc2c(CC3CC4CCN3CC4)ccnc2c1	47
119	c1ccccc1	O=c1c(CCN2CCC(c3noc4ccccc34)CC2)cnc2n1CCCC2	47
120	O=C(c1ccccc1)c1cccs1	O=C1C=CC2C(=C1)CCC1C3CCCC3CCC21	46
121	O=C1CN=C(c2ccccc2)c2ccccc2N1	c1ccc2c(c1)Nc1ccccc1S2	46
122	c1ccc(Nc2ccccn2)cc1	O=C1C=CC2C(=C1)CCC1C3CCCC3CCC21	46
123	O=C1C=CC2C(=C1)CCC1C3CCCC3CCC21	O=c1ccn(C2CC2)c2cc(N3CCNCC3)ccc12	46
124	O=C1C=CC2C(=C1)CCC1C3CCCC3CCC21	c1ccncc1	46
125	O=C1NC(=O)C(c2ccccc2)(c2ccccc2)N1	O=C1C=CC2C(=C1)CCC1C3CCCC3CCC21	46
126	C=C1c2ccccc2COc2ccccc21	c1ccccc1	46
127	c1ccccc1	O=C1C2=CC3C(=O)C=CCC3CC2Cc2ccccc21	46
128	O=C1CC(=O)N(c2ccccc2)N1c1ccccc1	O=C1C=CC2C(=C1)CCC1C3CCCC3CCC21	46
129	c1ccc(N=Nc2ccccc2)cc1	O=C1C=CC2C(=C1)CCC1C3CCCC3CCC21	46
130	O=C(c1ccccc1)n1ccc2ccccc21	O=C1C=CC2C(=C1)CCC1C3CCCC3CCC21	46
131	O=C(Nc1ccccn1)C1=Cc2sccc2S(=O)(=O)N1	O=C1C=CC2C(=C1)CCC1C3CCCC3CCC21	46
132	c1ccc2ccccc2c1	O=C1C=CC2C(=C1)CCC1C3CCCC3CCC21	46
133	c1ccc(Oc2ccccc2)cc1	O=C1C=CC2C(=C1)CCC1C3CCCC3CCC21	46
134	c1ccc2c(c1)Cc1cccnc1N1CCNCC21	c1ccccc1	45
135	c1ccc2c(c1)Nc1ccccc1S2	O=C1CN=C(c2ccccc2)c2ccccc2N1	45
136	C=C1c2ccccc2C=Cc2ccccc21	c1ccccc1	45
137	c1ccc2c(c1)N=C(N1CCNCC1)c1ccccc1N2	c1ccccc1	45
138	c1cc2c3c(c1)OC1C4CCC5(CC4)C(C2)N(CC2CC2)CCC315	c1ccccc1	45
139	c1ccccc1	C1=C2c3cccc4[nH]cc(c34)CC2NCC1	45
140	c1ccncc1	c1ccccc1	45
141	O=C(OC1CCC2CC3c4[nH]c5ccccc5c4CCN3CC2C1)c1ccccc1	c1ccccc1	45
142	c1ccc(C2CCN(CCC(c3ccccc3)c3ccccc3)CC2)cc1	c1ccccc1	45
143	c1ccccc1	C=C1c2ccccc2CSc2ccccc21	45
144	c1ccccc1	O=C1Cc2ccccc2N1	44
145	c1ccccc1	O=C(CNCCCc1ccccc1)N1CCCC1	44
146	c1ccccc1	O=C(c1ccccc1)n1ccc2ccccc21	44
147	O=c1c2ccccc2c(Cc2ccccc2)nn1C1CCCNCC1	c1ccccc1	44
148	c1ccccc1	c1ccc(CCCCNCCc2ccccc2)cc1	44
149	c1ccccc1	O=C(OCCNCc1ccccc1)C1=CNC=CC1c1ccccc1	43
150	O=C1c2ccccc2C(=O)c2cc3c(cc21)CCCC3OC1CCCCO1	c1ccc(Nc2ccccc2)cc1	43
151	O=C1NC(=O)C(C2=CCCCC2)C(=O)N1	c1ccccc1	43
152	O=C(NC1OC2C3CCCN3C(=O)CN2C1=O)C1C=C2c3cccc4[nH]cc(c34)CC2NC1	c1ccccc1	43
153	O=C1NCNC(=O)C1c1ccccc1	c1ccccc1	43
154	O=C(Cc1ccccc1)NC1C(=O)N2CCSC12	O=C1c2ccccc2C(=O)c2cc3c(cc21)CCCC3OC1CCCCO1	42
155	O=C1CCC2C3Cc4cccc5c4C2(CCN3)C1O5	O=C1CN=C(c2ccccc2)c2ccccc2N1	42
156	c1ccccc1	C1CCCC1	42
157	O=C1CCc2ccc(OCCCCN3CCN(c4ccccc4)CC3)cc2N1	c1ccccc1	41
158	c1ccccc1	O=C(CCCN1CC=C(n2c(=O)[nH]c3ccccc32)CC1)c1ccccc1	41
159	c1ccccc1	O=S1(=O)N=CNc2ccccc21	41
160	c1ccccc1	O=C1CCCCOC(=O)CC(OC2CCCCO2)CC(OC2CCCCO2)CCC1	41
161	O=C1C=CC=CCCCCCCCCC=COC2Oc3ccc4cc(c(C=NN5CCNCC5)cc4c3C2=O)N1	c1ccccc1	41
162	c1ccc2c(c1)Nc1ccccc1S2	c1ccc(Cc2ccccc2)cc1	41
163	c1ccccc1	c1ccc(C(c2ccccc2)(c2ccccc2)n2ccnc2)cc1	41
164	c1nsnc1N1CCOCC1	c1ccccc1	40
165	c1ccccc1	c1ccc(Nc2ccccn2)cc1	40
166	C1CCC(OC2CCCC(OC3CCCCO3)C2)OC1	c1ccccc1	40
167	c1ccccc1	c1ccc(N=Nc2ccccc2)cc1	40
168	c1ccccc1	c1ccc(C2(Cn3ccnc3)OCC(COc3ccc(N4CCNCC4)cc3)O2)cc1	40
169	c1ccccc1	O=C1NC(=O)C(c2ccccc2)(c2ccccc2)N1	40
170	c1ccc2c(c1)CC1CC2CCN1	c1ccccc1	40
171	c1ccc(Cc2c[nH]cn2)cc1	c1ccccc1	40
172	c1ccc(C2CCCCC2)cc1	c1ccccc1	40
173	c1ccc(Cc2ccccc2)cc1	c1ccc(Cc2ccccc2)cc1	40
174	c1ccc2c(c1)CC1C3CCCCC23CCN1CC1CCC1	c1ccccc1	40
175	O=C1CN=C(c2ccccc2)c2ccccc2N1	c1ccc(Cc2ccccc2)cc1	39
176	c1ccccc1	O=C(NN1CCc2ccccc21)c1ccccc1	39
177	c1ccccc1	C1=Cc2ccccc2Cc2ccccc21	39
178	c1cc2c3c(c1)OC1CCCC4C(C2)N(CC2CCC2)CCC314	c1ccccc1	39
179	c1ccc(NC2=NCCN2)cc1	c1ccccc1	39
180	c1ccccc1	c1ccc2c(c1)Sc1ccccc1N2CCC1CCCCN1	39
181	c1ccccc1	O=C(c1cc2ccccc2[nH]1)N1CCN(c2ccccn2)CC1	39
182	c1ccc(CCc2ccccc2)cc1	c1ccccc1	38
183	O=C1CC=CCCCCC2CCCC(O2)C(=O)C(=O)N2CCCCC2C(=O)OC(C=CC2CCCCC2)CCC1	c1ccccc1	38
184	c1ccc2c(c1)N=C(N1CCNCC1)c1ccccc1S2	c1ccccc1	38
185	c1ccccc1	c1ccc(NCc2ccco2)cc1	38
186	c1ccccc1	c1ccc(NC2=NCCN2)cc1	38
187	c1ccccc1	c1ccc(CC2=NCCN2)cc1	38
188	c1ccc2c(c1)CCC2	c1ccccc1	38
189	c1ccc(CCOCC2CC2)cc1	c1ccccc1	38
190	c1ccccc1	c1ccc(-c2ccnn2-c2ccccc2)cc1	38
191	O=C1C=CC=CCCCCCCCCC=COC2Oc3ccc4cc(c(C=NN5CCN(C6CCCC6)CC5)cc4c3C2=O)N1	c1ccccc1	38
192	c1ccc(Oc2ccccc2)cc1	c1ccccc1	38
193	O=C1C=C2CCC3C(CCC4C3CCC43CCC(=O)O3)C2CC1	c1ccccc1	38
194	O=C1CC(=O)NC(=O)N1	C1=CC(c2ccccc2)C=CN1	38
195	c1ccc2[s+]c3ccccc3nc2c1	c1ccccc1	38
196	c1ccccc1	C(CN1CCCC1)=C(c1ccccc1)c1ccccn1	38
197	c1ccccc1	O=C(NC1CCc2ccccc21)C(CCCN1CCN(Cc2cccnc2)CC1)Cc1ccccc1	38
198	c1ccccc1	c1ccc(CN2CCN(C(c3ccccc3)c3ccccc3)CC2)cc1	38
199	O=C(CCCN1CCC(c2ccccc2)CC1)c1ccccc1	c1ccccc1	37
200	O=S1(=O)N=CNc2ccccc21	c1ccccc1	37
201	c1ccc(C2OCc3ccccc32)cc1	c1ccccc1	37
202	c1ccccc1	c1ccc(CCOCC2CC2)cc1	37
203	c1ccc2c(c1)Oc1ccccc1C1CNCC21	c1ccccc1	37
204	O=C(NCCCNc1ncc2ccccc2n1)C1CCCO1	c1ccccc1	37
205	c1ccccc1	c1ccc(OCCNCCCOc2cccc3[nH]c4ccccc4c23)cc1	37
206	c1ccccc1	O=C1NCCc2c(-c3ccccc3)[nH]c3cccc1c23	37
207	c1ccccc1	O=C1CCCC1	37
208	c1ccc2c(c1)Sc1ccccc1N2CCCN1CCNCC1	O=C1CN=C(c2ccccc2)c2ccccc2N1	37
209	O=C1CC(=O)NC(=O)N1	c1ccc(Cc2ccccn2)cc1	37
210	O=C1CCC2COc3ccccc3C2C1	c1ccccc1	36
211	c1ccccc1	c1ccc(N=c2ccnc(Nc3ccc(C4CCNCC4)cc3)[nH]2)cc1	36
212	O=C1CCc2ccccc2N1	c1ccccc1	36
213	c1ccc(-c2cn3ccccc3n2)cc1	c1ccccc1	36
214	c1ccccc1	c1ccc(OCCCN2CCC(c3noc4ccccc34)CC2)cc1	36
215	c1ccccc1	O=C(NC1OC2C3CCCN3C(=O)C(Cc3ccccc3)N2C1=O)C1CNC2Cc3c[nH]c4cccc(c34)C2C1	36
216	C1=CC(c2ccccc2)C=CN1	C1=CC(c2ccccc2)C=CN1	36
217	c1ccccc1	O=C(OC1CCC2CC3c4[nH]c5ccccc5c4CCN3CC2C1)c1ccccc1	35
218	c1ccc(-c2ccc(NCCN3CCOCC3)nn2)cc1	c1ccccc1	35
219	c1ccccc1	O=C(Nc1ccccc1)c1cnoc1	35
220	c1ccccc1	O=C(Nc1ccccn1)C1=Cc2sccc2S(=O)(=O)N1	35
221	c1ccccc1	O=c1ccc2ccc(OCCCCN3CCN(c4cccc5sccc45)CC3)cc2[nH]1	35
222	c1ccccc1	C1=C2CCCCC2C2CCC3C(c4cccnc4)=CCC3C2C1	35
223	c1ccc(Nc2ccccc2)cc1	O=C1C=CC2C(=C1)CCC1C2CCC2C1CC1OCOC12	35
224	c1ccccc1	O=c1cc[nH]c2cc(N3CCNCC3)ccc12	35
225	c1ccccc1	O=C1CC(=O)N(c2ccccc2)c2ccccc2N1	35
226	c1ccc(Nc2ccccc2)cc1	O=S1(=O)NCNc2ccccc21	35
227	c1ccc(CCNCCc2ccccc2)cc1	c1ccccc1	35
228	c1ccccc1	O=C1CC(=O)N(c2ccccc2)N1c1ccccc1	35
229	O=C(c1ccccc1)n1ccc2ccccc21	c1ccccc1	35
230	c1ccccc1	c1ccc(C2CCCC2)cc1	35
231	C1CCC(OC2CCCC(OC3CCCCO3)C2)OC1	c1ccc(Nc2ccccc2)cc1	35
232	c1ccccc1	c1ccc(Nc2ccncc2)cc1	35
233	c1ccccc1	O=C(NC1CC2OC(C1)n1c3ccccc3c3c4c(c5c6ccccc6n2c5c31)CNC4=O)c1ccccc1	35
234	c1ccccc1	c1ccc2c(c1)CCC(CCNCCC1CCc3ccccc3O1)O2	35
235	c1ccc(Nc2ccccc2)cc1	O=C1CCCC1	35
236	O=C(NNCc1ccccc1)c1ccon1	c1ccccc1	35
237	c1ccccc1	O=C(CCCN1CCC(c2ccccc2)CC1)c1ccccc1	35
238	O=C(Cc1ccccc1)NC1C(=O)N2CCSC12	C1CCC(OC2CCCC(OC3CCCCO3)C2)OC1	35
239	c1ccccc1	O=C(c1ccccc1)c1cccs1	35
240	c1ccccc1	O=C1c2ccccc2NCN1c1ccccc1	34
241	c1ccccc1	O=C(CN1CCN(CCCOc2ccccc2)CC1)Nc1ccccc1	34
242	c1ccccc1	C1CCCCC1	34
243	c1ccccc1	O=S1(=O)NC(Cc2ccccc2)Nc2ccccc21	34
244	c1ccc(OCCNCCCOc2cccc3[nH]c4ccccc4c23)cc1	c1ccccc1	34
245	c1ccccc1	c1ccc2c(c1)CCCC2	34
246	O=C1Cc2cc(CCN3CCN(c4nsc5ccccc45)CC3)ccc2N1	c1ccccc1	34
247	O=C(NC1OC2C3CCCN3C(=O)C(Cc3ccccc3)N2C1=O)C1C=C2c3cccc4[nH]cc(c34)CC2NC1	c1ccccc1	34
248	c1cc(NC2=NCCN2)c2nsnc2c1	c1ccccc1	34
249	c1ccc2c(c1)N=C(N1CCNCC1)c1ccsc1N2	c1ccccc1	33
250	c1ccc(Cn2ccnc2)cc1	c1ccccc1	33
251	c1ccccc1	O=C(NC(CCNS(=O)(=O)c1ccccc1)Cc1ccccc1)OC1COC2OCCC12	33
252	c1ccccc1	O=C(COc1ccccc1)NC(CCC(Cc1ccccc1)NC(=O)CN1CCCNC1=O)Cc1ccccc1	33
253	c1ccccc1	O=C1Cc2cc(CCN3CCN(c4nsc5ccccc45)CC3)ccc2N1	33
254	O=C1CN=C(c2ccccc2)c2ccccc2N1	c1ccc(C2CC2)cc1	33
255	c1ccccc1	O=C(NCCN1CCOCC1)c1ccccc1	33
256	O=C(C1COc2ccccc2O1)N1CCN(c2ncc3ccccc3n2)CC1	c1ccccc1	33
257	O=c1[nH]c2ccccc2n1C1CCN(CCCC(c2ccccc2)c2ccccc2)CC1	c1ccccc1	33
258	c1ccccc1	O=C(NCc1cscn1)NC(CCN1CCOCC1)C(=O)NC(CCC(Cc1ccccc1)NC(=O)OCc1cncs1)Cc1ccccc1	33
259	O=C(NC1CCCCC1)NS(=O)(=O)c1ccc(CCNC(=O)c2ccccc2)cc1	c1ccccc1	33
260	O=C(NCCN1CCOCC1)c1ccccc1	c1ccccc1	33
261	c1ccccc1	O=C1C=C2CCC3C(=C2CC1)C(c1ccccc1)CC1CCCC13	33
262	O=C(CC(NC(=O)c1ccccc1)c1ccccc1)OC1C=C2CC(=O)C3CCC4OCC4C3C(OC(=O)c3ccccc3)C(C2)C1	c1ccccc1	32
263	O=C1c2c([nH]c3ccccc23)CCC1Cn1ccnc1	c1ccccc1	32
264	c1ccccc1	c1ccc(C(Cn2cncn2)Cn2cncn2)cc1	32
265	c1ccccc1	c1ccc(C2CCC(N3CCC(c4ccccc4)CC3)CC2)cc1	32
266	O=C(Nc1ccc(C(=O)N2CCc3[nH]cnc3-c3ccccc32)cc1)c1ccccc1-c1ccccc1	c1ccccc1	32
267	O=C(NN1CC2CCCC2C1)NS(=O)(=O)c1ccccc1	c1ccccc1	32
268	c1ccccc1	O=C1NC(c2ccccc2)c2ccccc21	32
269	O=C1CN=C(c2ccccc2)c2ccccc2N1	O=C1CC(=O)NC(=O)N1	32
270	c1ccc(OCCNCCc2ccc3c(c2)CCN3)cc1	c1ccccc1	32
271	C1=CC2C3Cc4cccc5c4C2(CCN3)C(C1)O5	O=C1CN=C(c2ccccc2)c2ccccc2N1	32
272	c1ccccc1	C=C1CCCCC1=CC=C1CCCC2CCCC12	32
273	O=C1C=CC2C(=C1)CCC1C3CCCC3CCC21	O=C(c1ccccc1)c1coc2ccccc12	31
274	O=C1C=CC2C(=C1)CCC1C3CCCC3CCC21	O=C1CCCCOC(=O)CC(OC2CCCCO2)CC(OC2CCCCO2)CCC1	31
275	c1ccc2c(c1)CC1CCCCCC2C1	c1ccccc1	31
276	O=C1CCC2C1CCC1c3ccccc3CCC12	c1ccccc1	31
277	O=C(NC1CCCCC1)NS(=O)(=O)c1ccc(CCNC(=O)c2cnccn2)cc1	c1ccccc1	31
278	c1ccccc1	c1ccc(CCCCN2CCC(C(c3ccccc3)c3ccccc3)CC2)cc1	31
279	c1ccccc1	O=C1Nc2ccccc2C(C#CC2CC2)O1	31
280	c1ccccc1	O=C(Nc1cccc(-n2ccnc2)c1)c1cccc(Nc2nccc(-c3cccnc3)n2)c1	31
281	O=c1n(CCCN2CCN(c3ccccc3)CC2)nc2ccccn12	c1ccccc1	31
282	c1ncc2ncn(C3CCCO3)c2n1	c1ccccc1	31
283	O=C1CC2(CCCC2)CC(=O)N1CCCCN1CCN(c2ncccn2)CC1	c1ccccc1	31
284	O=C(NC1CCCCC1)NS(=O)(=O)c1ccc(CCNC(=O)N2CC=CC2=O)cc1	c1ccccc1	31
285	C=C1CC2CCCC2C1	c1ccccc1	31
286	O=C1CC(=O)NC(=O)N1	c1ccc2c(c1)Nc1ccccc1S2	31
287	c1ccc(COc2ccccc2)cc1	c1ccccc1	31
288	c1ccc(Cc2ccccc2)cc1	c1ccc(Cc2ccccn2)cc1	31
289	O=C(CNCCCc1ccccc1)N1CCC2CCCC21	c1ccccc1	31
290	O=S(=O)(Nc1nc(-c2ncccn2)ncc1Oc1ccccc1)c1ccccc1	c1ccccc1	31
291	c1ccc(Cc2ccccc2)cc1	c1ccc2c(c1)CCc1ccccc1N2	31
292	c1ccccc1	c1ccc(C(Cc2ccncn2)Cn2cncn2)cc1	31
293	c1ccccc1	O=C1CCN2CCc3ccccc3C2C1	30
294	O=S(=O)(Nc1cccc(-c2ncsc2-c2ccncn2)c1)c1ccccc1	c1ccccc1	30
295	O=C(NN1CCCCCC1)NS(=O)(=O)c1ccccc1	c1ccccc1	30
296	O=C(c1ccco1)N1CCN(c2ncc3ccccc3n2)CC1	c1ccccc1	30
297	c1ccccc1	C1OC2COC3OCOC3C2O1	30
298	c1ccccc1	O=C(C=Cc1ccccc1)Nc1ccccc1	30
299	O=C1OCCN1N=Cc1ccco1	c1ccccc1	30
300	O=C1OCCN1c1ccccc1	c1ccccc1	30
301	c1ccccc1	O=c1[nH]c(=O)c2nc[nH]c2[nH]1.c1ccc(Cc2ccccc2)cc1	30
302	O=C(CCc1ccccc1)OC1C=C2CC(=O)C3CCC4OCC4C3C(OC(=O)c3ccccc3)C(C2)C1	c1ccccc1	30
303	O=C1CN=C(c2ccccc2)c2ccccc2N1	O=C(Nc1ccccc1)C1CCCCN1	30
304	c1ccccc1	C1=CC(c2cccc3nonc23)C=CN1	30
305	c1ccccc1	O=C(CNCCCc1ccccc1)N1CCc2ccccc2C1	30
306	c1ccccc1	c1ccc2c(c1)N=C(N1CCNCC1)c1ccccc1N2	30
307	c1ccc2c(c1)c1c3n2CCNC3CCC1	c1ccccc1	30
308	c1ccccc1	O=C(NC(CCN1CCC2CCCCC2C1)CSc1ccccc1)c1ccccc1	29
309	c1ccccc1	O=C1CC(c2ccccc2)Sc2ccccc2N1	29
310	c1ccccc1	c1ccc(CNc2ccccn2)cc1	29
311	c1ccccc1	C1=CC2C3Cc4cccc5c4C2(CCN3)C(C1)O5	29
312	c1ccc2c(c1)CCC(CCNCCC1CCc3ccccc3O1)O2	c1ccccc1	29
313	C1CCCCC1	c1ccccc1	29
314	c1ccc(Cc2ccccc2)cc1	O=C1C=CC2C(=C1)CCC1C3CCCC3CCC21	29
315	c1ccc(CCNCc2ccccc2)cc1	c1ccccc1	29
316	c1ccccc1	O=C1N(Cc2ccc(-c3ccccc3-c3nn[nH]n3)cc2)C=NC12CCCC2	29
317	O=C1CC(=O)NC(=O)N1	c1ccc2c(c1)CCc1ccccc1N2	29
318	O=C1CC(=O)NC(=O)N1	c1ccc(Cc2ccccc2)cc1	29
319	C1=Cc2ccccc2Cc2ccccc21	c1ccccc1	29
320	O=C1CC(=O)NC(=O)N1	O=C1C=CC2C(=C1)CCC1C3CCCC3CCC21	29
321	O=C1CCCC(CCC2CC=CC3=CCCCC32)O1	c1ccccc1	29
322	c1ccccc1	O=C(CCCN1CCC(N2CCCCC2)CC1)c1ccccc1	28
323	c1ccccc1	c1csc(CCNC2CCc3ccccc3C2)c1	28
324	O=C1CC(=O)NC(=O)N1	c1ccc(C(c2ccccc2)N2CCNCC2)cc1	28
325	O=C1CC(c2ccccc2)Sc2ccccc2N1	c1ccccc1	28
326	c1ccc(Nc2ccccc2)cc1	O=C1C=C2CCC3C4CCCC4CCC3C2CC1	28
327	c1ccccc1	O=c1ccc2ccccc2[nH]1	28
328	c1ccc2c(c1)Nc1ccccc1S2	c1ccc2c(c1)CCc1ccccc1N2	28
329	c1ccccc1	c1ccc2c(c1)C1CCC2c2ccccc21	28
330	O=C1CN=C(c2ccccn2)c2ccccc2N1	c1ccccc1	28
331	O=C1CC=CCCCCC2CCCC(O2)C(=O)C(=O)N2CCCCC2C(=O)OC(C=CC2CCCCC2)CCC1	O=C1C=CC2C(=C1)CCC1C3CCCC3CCC21	28
332	c1csc(COc2cccc3ccccc23)c1	c1ccccc1	28
333	c1ccc(-c2ccccc2-c2nn[nH]n2)cc1	c1ccccc1	28
334	O=c1oc2ccccc2cc1Cc1ccccc1	O=C1C=C2CCC3C4CCCC4CCC3C2CC1	28
335	c1ccccc1	O=C1CCC(=O)N1	28
336	c1nc(N2CCCCC2)c2ncnc(N3CCCCC3)c2n1	c1ccccc1	28
337	c1csc(-c2cscn2)c1	c1ccccc1	28
338	O=C1C2=CC3C(=O)C=CCC3CC2Cc2ccccc21	O=C(Cc1ccccc1)NC1C(=O)N2CCSC12	28
339	c1ccccc1	O=C(NCCc1ccccc1)c1cnccn1	28
340	c1ccccc1	c1ccc2c(c1)Cc1cccnc1N1CCNCC21	28
341	c1ccc2c(c1)Nc1ccccc1S2	c1ccc(Cc2ccccn2)cc1	28
342	c1ccccc1	O=C1CCc2ccccc2N1	28
343	c1ccccc1	c1ccc(CNc2ccccc2)cc1	27
344	c1ccc(COC(Cn2ccnc2)c2ccccc2)cc1	C1=CC(c2ccccc2)C=CN1	27
345	c1ccccc1	O=C1CNC(=O)C(Cc2ccccc2)NC(=O)C(Cc2ccccc2)NC(=O)CCSSCC(C(=O)N2CCCC2)NC(=O)CN1	27
346	c1ccccc1	O=C1CC(=O)NC(=O)N1	27
347	c1ccccc1	O=C1CCC2C1CCC1c3ccccc3CCC12	27
348	c1ccc(C2CCCC2)cc1	c1ccccc1	27
349	c1ccccc1	c1nsnc1N1CCOCC1	27
350	c1ccccc1	c1ccc2c(c1)CCC2	27
351	O=C1Nc2ccccc2CCC1NCCCc1ccccc1	c1ccccc1	27
352	c1ccccc1	c1ccc2c(c1)N=C(N1CCNCC1)c1ccccc1S2	27
353	O=C(C[PH](=O)CCCCc1ccccc1)N1CCC(C2CCCCC2)C1	c1ccccc1	27
354	c1ccc2c(c1)Nc1ccccc1S2	c1ccc(C(c2ccccc2)N2CCNCC2)cc1	27
355	O=C(NC1OC2C3CCCN3C(=O)C(Cc3ccccc3)N2C1=O)C1CNC2Cc3c[nH]c4cccc(c34)C2C1	c1ccccc1	27
356	c1ccc(C2=NCc3nncn3-c3sccc32)cc1	c1ccccc1	27
357	c1ccccc1	O=C1c2ccccc2C(=O)c2cc3c(cc21)CCCC3OC1CCCCO1	27
358	c1ccccc1	O=C(CCCN1CCCCC1)c1ccccc1	27
359	c1ccccc1	c1ccc(-c2nccnc2-c2ccccc2)cc1	27
360	O=C1C2C3CCC(C3)C2C(=O)N1CC1CCCCC1CN1CCN(c2nsc3ccccc23)CC1	c1ccccc1	27
361	O=C1CCCCC1c1ccccc1	c1ccccc1	27
362	c1ccc2c(c1)CC1NCCc3cccc-2c31	c1ccccc1	27
363	O=C(CCN1CCCCC1)c1ccccc1	c1ccccc1	27
364	c1ccccc1	C1=Cc2ccccc2Sc2ccccc21	27
365	O=C(CNCCCc1ccccc1)N1CCC2CCCCC21	c1ccccc1	27
366	c1ccc(OCCCCCOc2ccccc2)cc1	c1ccccc1	27
367	c1ccccc1	c1ccc(Nc2ccnc3ccccc23)cc1	27
368	c1ccccc1	c1ccc(CCCCCC2CCCC2)cc1	27
369	C1=Nc2ccccc2C(c2ccccc2)=[NH+]C1	c1ccccc1	27
370	c1ccccc1	O=C1OCCN1c1ccc(-c2ccc(-c3nn[nH]n3)nc2)cc1	26
371	c1ccc2c(c1)Sc1ccccc1N2CCCN1CCNCC1	c1ccc(Cc2ccccc2)cc1	26
372	c1ccccc1	O=C1OCCN1c1ccc(N2CCOCC2)cc1	26
373	O=C1CN=C(c2ccccc2)c2ccccc2N1	c1ccc(C2OCc3ccccc32)cc1	26
374	c1ccccc1	c1ccc(C2=NCc3nncn3-c3sccc32)cc1	26
375	c1ccccc1	O=S(=O)(Nc1ccno1)c1ccccc1	26
376	c1ccccc1	C1=Cc2ccccc2C(=C2CCNCC2)c2ccccc21	26
377	c1ccccc1	O=C1C=C(C2CCC3C2CCC2C4CCC(OC5CCCCO5)CC4CCC23)CO1	26
378	O=c1[nH]c(=O)c2[nH]cnc2[nH]1	O=C1CN=C(c2ccccc2)c2ccccc2N1	26
379	O=c1ccncn1Cc1ccc(-c2ccccc2-c2nnn[nH]2)cc1	c1ccccc1	26
380	c1ccc(-c2nnn[nH]2)c(-c2ccc(Cn3ccnc3)cc2)c1	c1ccccc1	26
381	c1ccccc1	O=C(NNCc1ccccc1)c1ccon1	26
382	c1ccc(N=Nc2ccccc2)cc1	c1ccccc1	26
383	O=C(OCOC(=O)c1cccc2ncn(Cc3ccc(-c4ccccc4-c4nnn[nH]4)cc3)c12)OC1CCCCC1	c1ccccc1	26
384	c1ccccc1	O=C(OC1CC2CCC(C1)N2)c1ccccc1	26
385	S=C1CN=C(c2ccccc2)c2ccccc2N1	c1ccccc1	26
386	c1ccccc1	c1nc2c(s1)CCCC2	26
387	O=C1C=C(C2CCC3C2CCC2C4CCC(OC5CCC(OC6CCC(OC7CCCCO7)CO6)CO5)CC4CCC23)CO1	c1ccccc1	26
388	O=C1NC(=O)C(c2ccccc2)(c2ccccc2)N1	O=C1CN=C(c2ccccc2)c2ccccc2N1	26
389	c1ccc(-c2nn[nH]n2)c(-c2ccc(Cn3ccnc3)cc2)c1	c1ccccc1	26
390	O=C1CN=C(c2ccccc2)c2ccccc2N1	c1ccc(CC2CCCCC2)cc1	26
391	c1ccccc1	O=C1C=C(C2CCC3C2CCC2C4CCC(OC5CCC(OC6CCC(OC7CCC(OC8CCCCO8)CO7)CO6)CO5)CC4CCC23)CO1	26
392	c1ccccc1	c1ccc(COc2cncc(-c3cnn(C4CCNCC4)c3)c2)cc1	26
393	c1ccc2c(c1)CC1CCCC1C2	c1ccccc1	26
394	c1ccccc1	O=C1CCCC(CCC2CC=CC3=CCCCC32)O1	25
395	c1ccc(Cc2ccccc2)cc1	c1ccc(C(c2ccccc2)N2CCNCC2)cc1	25
396	O=[PH]1NCCCO1	c1ccccc1	25
397	O=C1C=CC=CCCCCCCCCC=COC2Oc3ccc4cc(c5c(nc6ccccn65)c4c3C2=O)N1	c1ccccc1	25
398	c1ccccc1	c1ccc(-c2ncoc2-c2ccccc2)cc1	25
399	c1ccc(C2=NCc3cncn3-c3ccccc32)cc1	c1ccccc1	25
400	c1ccccc1	c1ccc(C(c2ccccc2)C2CCN(CCc3ccc4c(c3)CCO4)C2)cc1	25
401	c1ccc(Nc2ccncc2)cc1	c1ccccc1	25
402	c1ccccc1	c1ccc(-c2cncnn2)cc1	25
403	c1ccccc1	O=c1c2ccccc2c(Cc2ccccc2)nn1C1CCCNCC1	25
404	c1ccccc1	c1cnc2cc(NC3=NCCN3)ccc2n1	25
405	c1ccccc1	N=c1[nH]ncs1	25
406	c1ccccc1	c1cncc(C2CCCN2)c1	25
407	C1CCC2NCCC2C1	c1ccccc1	25
408	c1ccccc1	C=C1c2ccccc2C=Cc2ccccc21	25
409	c1ccccc1	O=C(Cc1cscn1)Nc1ccc(CCNCCc2ccccc2)cc1	25
410	c1ccccc1	O=C1C2CCCCC2C(=O)N1CCCCN1CCN(c2nsc3ccccc23)CC1	25
411	c1ccc(C2=NCc3nncn3-c3ccccc32)cc1	O=C1CN=C(c2ccccc2)c2ccccc2N1	25
412	c1ccc(Sc2ccccc2N2CCNCC2)cc1	c1ccccc1	25
413	c1ccccc1	O=C1CCC(N2C(=O)c3ccccc3C2=O)C(=O)N1	25
414	c1ccccc1	C(=C1SCC(c2ccccc2)S1)n1ccnc1	25
415	c1ccccc1	O=C(Nc1ccccc1)c1cnc(Nc2cc(N3CCNCC3)ncn2)s1	25
416	c1ccccc1	c1ccc(C2CCN(CCC(c3ccccc3)c3ccccc3)CC2)cc1	25
417	c1ccccc1	C1=CC2c3ccccc3OCC2CC1	25
418	O=C1CN=C(c2ccccc2)c2ccccc2N1	O=C(NCC1CCCN1)c1ccccc1	25
419	c1ccccc1	O=C(OCCN(Cc1ccccc1)c1ccccc1)C1=CNC=C(P2(=O)OCCCO2)C1c1ccccc1	25
420	C(=C(c1ccccc1)c1ccccc1)c1ccccc1	c1ccccc1	25
421	O=C1CN=C(c2ccccc2)c2ccccc2N1	C=C1c2ccccc2COc2ccccc21	25
422	c1ccc2c(c1)Sc1ccccc1N2CCCN1CCCCC1	c1ccccc1	25
423	O=C1CCC2C3Cc4cccc5c4C2(CCN3)C1O5	c1ccc2c(c1)Nc1ccccc1S2	25
424	O=C1C=CC2C(=C1)CCC1C2CCC2C1CC1OCOC12	O=S1(=O)NCNc2ccccc21	25
425	c1ccccc1	c1ccc(Cn2nc(-c3ncccn3)c3cccnc32)cc1	25
426	C1OCOCO1	c1ccccc1	25
427	O=C(c1ccccc1-n1nccn1)N1CCCN(c2nc3ccccc3o2)CC1	c1ccccc1	25
428	C1=CC2c3ccccc3OCC2CC1	c1ccccc1	25
429	O=C1C=CC2C(=C1)CCC1C2CCC2C1CC1OCOC12	O=C1C=C2CCC3C4CCCC4CCC3C2CC1	25
430	c1ccc(-c2ccnc3ccnn23)cc1	c1ccccc1	24
431	O=C1NC(=O)C(c2ccccc2)C(=O)N1	O=C1C=CC2C(=C1)CCC1C3CCCC3CCC21	24
432	c1ccccc1	O=C1CC(=O)OCC2OC(=O)N(CCCCn3cnc(-c4cccnc4)c3)C2CC(=O)CCCC(OC2CCCCO2)C1	24
433	O=C1CN=C(c2ccccc2)c2ccccc2N1	C=C1c2ccccc2CCc2ccccc21	24
434	c1ccccc1	O=c1ccn(C2CC2)c2cc(N3CCNCC3)ccc12	24
435	c1ccc(Nc2ccnc3ccccc23)cc1	O=C1C=CC2C(=C1)CCC1C3CCCC3CCC21	24
436	c1ccccc1	O=C1OCCN1N=Cc1ccco1	24
437	O=C(NC1C(=O)N2CCSC12)c1conc1-c1ccccc1	O=C1c2ccccc2C(=O)c2cc3c(cc21)CCCC3OC1CCCCO1	24
438	c1ccccc1	c1ccc(-c2nn[nH]n2)c(-c2ccc(Cn3ccnc3)cc2)c1	24
439	O=C1C=CC=CCCCCCCCCC=COC2Oc3ccc4c(c3C2=O)C2=NC3(CCNCC3)NC2=C(N1)C4=O	c1ccccc1	24
440	c1ccc2ncccc2c1	O=C1C=CC2C(=C1)CCC1C3CCCC3CCC21	24
441	c1ccccc1	O=c1c(-c2ccccc2)cc(-c2ccccn2)cn1-c1ccccc1	24
442	c1ccc(Cc2ccccc2)cc1	c1ccc2c(c1)Nc1ccccc1S2	24
443	c1ccccc1	O=C(CNC(=O)NCc1cscn1)NC(CCC(Cc1ccccc1)NC(=O)OCc1cncs1)Cc1ccccc1	24
444	c1cnc2cc(NC3=NCCN3)ccc2n1	c1ccccc1	24
445	c1ccccc1	c1ccc2c(c1)c1c3n2CCNC3CCC1	24
446	c1ccccc1	O=c1[nH]ncn1-c1ccc(N2CCN(c3ccc(OCC4COC(Cn5cncn5)(c5ccccc5)O4)cc3)CC2)cc1	24
447	c1ccccc1	O=c1[nH]ncn1-c1ccc(N2CCN(c3ccc(OCC4COC(Cn5cncn5)(c5ccccc5)C4)cc3)CC2)cc1	24
448	O=C1NC(=O)C(c2ccccc2)(c2ccccc2)N1	O=C1C=C2CCC3C4CCCC4CCC3C2CC1	24
449	O=S1(=O)NCNc2ccccc21	C1=CC(c2ccccc2)C=CN1	24
450	c1ccccc1	c1ccc(CNCCc2c[nH]c3ccccc23)cc1	24
451	O=c1cc[nH]n1-c1ccccc1	c1ccccc1	24
452	C1=C2c3cccc4[nH]cc(c34)CC2NCC1	O=C1C=CC2C(=C1)CCC1C3CCCC3CCC21	24
453	c1ccccc1	O=C1CCC2COc3ccccc3C2C1	24
454	C1=C2c3cccc4[nH]cc(c34)CC2NCC1	C1=CC(c2ccccc2)C=CN1	24
455	c1ccc(Cn2ccnn2)cc1	c1ccccc1	24
456	c1ccccc1	O=C1OCCN1c1ccccc1	24
457	c1ccccc1	O=C(Cc1ccccc1)OC1CC2NC(C1)C1OC21	24
458	c1ccccc1	c1cc2c3c(c[nH]c3c1)CC1NCCCC21	24
459	c1ccccc1	C1CC2CCOC3OC4CCC(C1)C23OO4	24
460	c1ccccc1	O=C1NC(=O)C(Cc2ccc(OCCNc3cc(Oc4ccccc4)ncn3)cc2)S1	24
461	c1ccccc1	O=C1c2cc[nH]c2CCC1CN1CCOCC1	24
462	c1ccccc1	c1ccc(-c2ccc(NCCN3CCOCC3)nn2)cc1	24
463	O=C1CN=C(c2ccccc2)c2ccccc2N1	c1ccc2c(c1)CCc1cccnc1C2=C1CCNCC1	24
464	O=C1CCC=CCC(=O)CC(CCC2CCCCC2)OC(=O)C2CCCCN2C(=O)C(=O)C2CCCC(CCC=CC=CC=CCCC1)O2	c1ccccc1	24
465	c1ccccc1	C(=CC1CCCC1)CCOc1ccccc1	24
466	O=C(Nc1ccccn1)C1=Cc2ccccc2S(=O)(=O)N1	O=C1C=CC2C(=C1)CCC1C3CCCC3CCC21	23
467	C1=Cc2ccccc2C1=Cc1ccccc1	O=C1C=CC2C(=C1)CCC1C3CCCC3CCC21	23
468	O=C1c2ccccc2C(=O)N1Cc1ccccc1	O=C1C=CC2C(=C1)CCC1C3CCCC3CCC21	23
469	O=c1c2ccccc2c(Cc2ccccc2)nn1C1CCCNCC1	O=C1C=CC2C(=C1)CCC1C3CCCC3CCC21	23
470	O=C1NCNC(=O)C1c1ccccc1	O=C1C=CC2C(=C1)CCC1C3CCCC3CCC21	23
471	c1ccccc1	c1ccc(CCCCNCc2ccc(-c3ccccn3)cc2)cc1	23
472	O=c1ccccn1-c1ccccc1	O=C1C=CC2C(=C1)CCC1C3CCCC3CCC21	23
473	O=C(Nc1ccccn1)C1=Cc2sccc2S(=O)(=O)N1	c1ccccc1	23
474	c1ccccc1	c1ccc2c(c1)CCc1sccc1C2=C1CCNCC1	23
475	C(=Cc1ccccc1)CNCc1cccc2ccccc12	O=C1C=CC2C(=C1)CCC1C3CCCC3CCC21	23
476	O=C(Nc1ccccn1)C(=O)NC1CCCCC1NC(=O)c1nc2c(s1)CNCC2	c1ccccc1	23
477	c1ccccc1	O=C1NCN(c2ccccc2)C12CCN(CCCC(c1ccccc1)c1ccccc1)CC2	23
478	C1=Cc2ccccc2Nc2ccccc21	O=C1C=CC2C(=C1)CCC1C3CCCC3CCC21	23
479	O=C(Nc1cccc(-c2ccccc2)n1)C1(c2ccc3c(c2)OCO3)CC1	O=C1C=CC2C(=C1)CCC1C3CCCC3CCC21	23
480	O=C1OCc2ccccc21	O=C1C=CC2C(=C1)CCC1C3CCCC3CCC21	23
481	O=C1Cc2ccccc2Sc2ccccc21	O=C1C=CC2C(=C1)CCC1C3CCCC3CCC21	23
482	O=c1ccc2c(CCNC3Cc4ccccc4C3)cccc2[nH]1	O=C1C=CC2C(=C1)CCC1C3CCCC3CCC21	23
483	O=c1oc2c(c(=O)n1-c1ccccn1)NS(=O)(=O)c1ccccc1-2	O=C1C=CC2C(=C1)CCC1C3CCCC3CCC21	23
484	c1ccccc1	O=C1OC(CCc2ccccc2)CC=C1Cc1cccc(NS(=O)(=O)c2ccccn2)c1	23
485	O=C1CCCC1Cc1ccccc1	O=C1C=CC2C(=C1)CCC1C3CCCC3CCC21	23
486	O=c1cc[nH]n1-c1ccccc1	O=C1C=CC2C(=C1)CCC1C3CCCC3CCC21	23
487	O=C(Nc1nccs1)C1=Cc2ccccc2S(=O)(=O)N1	O=C1C=CC2C(=C1)CCC1C3CCCC3CCC21	23
488	O=C1Nc2cccnc2N(C2CC2)c2ncccc21	O=C1C=CC2C(=C1)CCC1C3CCCC3CCC21	23
489	O=C(Nc1ccccc1)C1CCCCN1	C1=CC(c2ccccc2)C=CN1	23
490	c1ccc(Cn2ncc3ccccc32)cc1	O=C1C=CC2C(=C1)CCC1C3CCCC3CCC21	23
491	O=C(CNC(=O)C1CCCN1C(=O)C1CCCN1)NC(Cc1cccs1)C(=O)NCC(=O)N1Cc2ccccc2CC1C(=O)N1CCC2CCCCC21	O=C1C=CC2C(=C1)CCC1C3CCCC3CCC21	23
492	c1ccccc1	c1ccc(Cn2ncc3ccccc32)cc1	23
493	c1ccccc1	O=C1CNC(=O)CNC(=O)CNC(=O)CNC(=O)CNC(=O)CNC(=O)CNC(=O)CNC(=O)CNC(=O)CNC(=O)CN1	23
494	O=C(CCC=CCc1ccc2c(c1)C(=O)OC2)OCCN1CCOCC1	O=C1C=CC2C(=C1)CCC1C3CCCC3CCC21	23
495	c1ccccc1	O=C(NC1OC2C3CCCN3C(=O)CN2C1=O)C1C=C2c3cccc4[nH]cc(c34)CC2NC1	23
496	c1ccccc1	O=C1NCNc2ccccc21	23
497	O=C1C=CC2C(=C1)CCC1C3CCCC3CCC21	O=C1CC(=O)OCC2OC(=O)N(CCCCn3cnc(-c4cccnc4)c3)C2CC(=O)CCCC(OC2CCCCO2)C1	23
498	c1ccc2c(c1)Nc1ccccc1S2	c1ccc2ncccc2c1	23
499	c1ccc2c(c1)[nH]c1ccccc12	O=C1C=CC2C(=C1)CCC1C3CCCC3CCC21	23
500	O=C1C=CC2C(=C1)CCC1C3CCCC3CCC21	O=c1cc[nH]c2cc(-c3ccncc3)ccc12	23
501	O=C1C=CC2C(=C1)CCC1C3CCCC3CCC21	O=C(CNC(=O)C1C2CCCC2CN1C(=O)CNC(=O)C(NC(=O)c1cnccn1)C1CCCCC1)C(=O)NC1CC1	23
502	O=C1C=CC2C(=C1)CCC1C3CCCC3CCC21	O=S1(=O)NC(Cc2ccccc2)Nc2ccccc21	23
503	O=C1C=CC2C(=C1)CCC1C3CCCC3CCC21	O=C(CC[NH+]1CCc2ccccc2C1Cc1ccccc1)OCCCCCOC(=O)CC[NH+]1CCc2ccccc2C1Cc1ccccc1.c1ccccc1.c1ccccc1	23
504	O=C1C=CC2C(=C1)CCC1C3CCCC3CCC21	O=C(CCCc1ccccc1)OCC(COC(=O)CCCc1ccccc1)OC(=O)CCCc1ccccc1	23
505	O=c1oc2ccccc2cc1Cc1ccccc1	O=C1C=CC2C(=C1)CCC1C3CCCC3CCC21	23
506	O=C1C=CC2C(=C1)CCC1C3CCCC3CCC21	O=c1[nH]nc(CN2CCOC(OCc3ccccc3)C2c2ccccc2)[nH]1	23
507	O=C1C=CC2C(=C1)CCC1C3CCCC3CCC21	O=c1[nH]ncn1-c1ccc(N2CCN(c3ccc(OCC4COC(Cn5cncn5)(c5ccccc5)C4)cc3)CC2)cc1	23
508	c1cc(-c2ccc3ccccc3c2)cc(C23CC4CC(CC(C4)C2)C3)c1	O=C1C=CC2C(=C1)CCC1C3CCCC3CCC21	23
509	O=C1C=CC2C(=C1)CCC1C3CCCC3CCC21	O=c1[nH]ncn1-c1ccc(N2CCN(c3ccc(OCC4COC(Cn5cncn5)(c5ccccc5)O4)cc3)CC2)cc1	23
510	O=C1C=CC2C(=C1)CCC1C3CCCC3CCC21	O=c1c2ccccc2nc(CNc2ncnc3[nH]cnc23)n1-c1ccccc1	23
511	c1ccccc1	C(=Cc1ccccc1)c1ccccc1	23
512	O=C1C=CC2C(=C1)CCC1C3CCCC3CCC21	c1cc2c(cc1OC1CCCC1)CCC1C2CCC2CCCC21	23
513	O=C1C=CC2C(=C1)CCC1C3CCCC3CCC21	O=c1cc[nH]c2nc(N3CCNCC3)ccc12	23
514	O=C1C=CC2C(=C1)CCC1C3CCCC3CCC21	O=c1cc[nH]c2ncccc12	23
515	O=C1C=CC2C(=C1)CCC1C3CCCC3CCC21	O=c1ccn(-c2ccccc2)c2nc(N3CC4CC4C3)ccc12	23
516	O=C(c1ccccc1)c1ccccc1	c1ccc(Nc2ccccc2)cc1	23
517	O=C1C=CC2C(=C1)CCC1C3CCCC3CCC21	O=c1ccn2c3c(c(N4CCNCC4)ccc13)OCC2	23
518	O=C1C=CC2C(=C1)CCC1C3CCCC3CCC21	O=c1cn[nH]c2cc3c(cc12)OCO3	23
519	O=S1(=O)Nc2ccccc2Cc2ccccc21	c1ccccc1	23
520	O=C1C=CC2C(=C1)CCC1C3CCCC3CCC21	O=C(CCC=CCCC(=O)OCCC[NH+]1CCc2ccccc2C1Cc1ccccc1)OCCC[NH+]1CCc2ccccc2C1Cc1ccccc1	23
521	O=C1C=CC2C(=C1)CCC1C3CCCC3CCC21	O=c1n(CCOc2ccccc2)cnn1CCCN1CCN(c2ccccc2)CC1	23
522	O=C1C=CC2C(=C1)CCC1C3CCCC3CCC21	O=c1nc(CN2CCOC(OCc3ccccc3)C2c2ccccc2)[nH][nH]1	23
523	O=C1C=CC2C(=C1)CCC1C3CCCC3CCC21	O=C(CNC(=O)CNC(=O)CNC(=O)CNC(=O)CNC(=O)CNC(=O)CNC(=O)CNC(=O)CNC(=O)CNC(=O)CNC(=O)CNC(=O)CNC(=O)CNC(=O)CNC(=O)CNC(=O)CNC(=O)CNC(=O)C(Cc1cnc[nH]1)NC(=O)C(Cc1ccccc1)NC(=O)CNC(=O)CNC(=O)CNC(=O)CNC(=O)CNC(=O)CNC(=O)C1CCCN1C(=O)C1CCCN1)NCCc1cnc[nH]1	23
524	O=C1C=CC2C(=C1)CCC1C3CCCC3CCC21	O=C(CNC(=O)c1ccc2ccccc2n1)NC(CCN1CCC2CCCCC2C1)Cc1ccccc1	23
525	O=C1C=CC2C(=C1)CCC1C3CCCC3CCC21	O=S1(=O)N=CNc2ccccc21	23
526	O=C1C=CC2C(=C1)CCC1C3CCCC3CCC21	O=C(COc1ccccc1)NC(CCC(Cc1ccccc1)NC(=O)CN1CCCNC1=O)Cc1ccccc1	23
527	O=C1C=CC2C(=C1)CCC1C3CCCC3CCC21	O=C1CC2CCC3C4CCCC4CCC3C2CO1	23
528	O=C1C=CC2C(=C1)CCC1C3CCCC3CCC21	O=C1CCC2=C(CCC3C2CCC2CCCC23)C1	23
529	C(=Cc1ccccc1)c1ccccc1	O=C1C=CC2C(=C1)CCC1C3CCCC3CCC21	23
530	O=C1C=CC2C(=C1)CCC1C3CCCC3CCC21	O=C1CCC2C1CCC1c3ccccc3CCC12	23
531	O=C1C=CC(=O)C(Cc2ccccc2)=C1	O=C1C=CC2C(=C1)CCC1C3CCCC3CCC21	23
532	O=C1C=CC2C(=C1)CCC1C3CCCC3CCC21	O=C1CCCCCCCCCCCC2CCCC(CC(OC3CCCCO3)C=CC=CC=CC=CC=CC=CC=CCCCCO1)O2	23
533	O=C1C=CC2C(=C1)CCC1C3CCCC3CCC21	O=C(NN1CCc2ccccc21)c1ccccc1	23
534	O=C1C=CC2C(=C1)CCC1C3CCCC3CCC21	O=C(NCc1cscn1)NC(CCN1CCOCC1)C(=O)NC(CCC(Cc1ccccc1)NC(=O)OCc1cncs1)Cc1ccccc1	23
535	O=C1C=CC2C(=C1)CCC1C3CCCC3CCC21	O=C1NC(c2ccccc2)c2ccccc21	23
536	O=C1C=CC2C(=C1)CCC1C3CCCC3CCC21	O=C1NCNc2ccccc21	23
537	O=C1C=CC2C(=C1)CCC1C3CCCC3CCC21	O=C1c2ccccc2CC1CC1CCN(Cc2ccccc2)CC1	23
538	O=C1C=CC2C(=C1)CCC1C3CCCC3CCC21	O=C(NCC[NH2+]Cc1ccccc1)C(=O)NCC[NH2+]Cc1ccccc1	23
539	O=C1C=CC2C(=C1)CCC1C3CCCC3CCC21	O=C(NCCCCCCCCCCNC(=O)Oc1ccccc1)Oc1ccccc1	23
540	O=C1C=CC2C(=C1)CCC1C3CCCC3CCC21	O=C(NCCC1CCC1)C1NCC2CC21	23
541	O=S(=O)(Nc1ccccn1)c1ccc(N=Nc2ccccc2)cc1	O=C1C=CC2C(=C1)CCC1C3CCCC3CCC21	23
542	O=C1C=CC2C(=C1)CCC1C3CCCC3CCC21	O=C(NC1CCc2ccccc21)C(CCCN1CCN(Cc2cccnc2)CC1)Cc1ccccc1	23
543	O=C1C=CC2C(=C1)CCC1C3CCCC3CCC21	O=C(NC(CCNS(=O)(=O)c1ccccc1)Cc1ccccc1)OC1COC2OCCC12	23
544	O=C1C=CC2C(=C1)CCC1C3CCCC3CCC21	O=C(NC(CCN1CCC2CCCCC2C1)CSc1ccccc1)c1ccccc1	23
545	c1ccc2sccc2c1	O=C1C=CC2C(=C1)CCC1C3CCCC3CCC21	23
546	O=C1C=CC2C(=C1)CCC1C3CCCC3CCC21	O=C1c2ccccc2NCN1c1ccccc1	23
547	c1ccccc1	O=C1CCC2(CCC(COCc3ccccc3)(c3ccccc3)NC2)N1	23
548	O=C1CC(=O)NC(=O)N1	O=C1C=C2CCC3C4CCCC4CCC3C2CC1	23
549	O=C1C=CC2C(=C1)CCC1C3CCCC3CCC21	c1[nH]nc2c1CC1C(CCC3C4CCCC4CCC13)C2	23
550	O=C1C=CC2C(=C1)CCC1C3CCCC3CCC21	N=C1CCN(c2ccc3c(=O)ccn(C4CC4)c3n2)C1	23
551	O=C1C=CC2C(=C1)CCC1C3CCCC3CCC21	c1ccc(CCCCNCc2ccc(-c3ccccn3)cc2)cc1	23
552	c1ccccc1.c1ccccc1.c1ccccc1	O=C1C=CC2C(=C1)CCC1C3CCCC3CCC21	23
553	O=C1C=CC2C(=C1)CCC1C3CCCC3CCC21	c1cc2cc(c1)Oc1ccc3c(c1)C(Cc1ccc(cc1)Oc1cccc4c1C(C2)[NH2+]CC4)NCC3	23
554	O=C1C=CC2C(=C1)CCC1C3CCCC3CCC21	c1ccc(NCc2ccco2)cc1	23
555	O=C1C=CC2C(=C1)CCC1C3CCCC3CCC21	c1ccc(Nc2ccncc2)cc1	23
556	O=C(c1ccccc1)c1ccc[nH]1	O=C1C=CC2C(=C1)CCC1C3CCCC3CCC21	23
557	O=C1C=CC2C(=C1)CCC1C3CCCC3CCC21	c1ccc(Oc2ccccc2)cc1	23
558	c1ccccc1	C=C1c2ccccc2Sc2ccccc21	23
559	O=C1C=CC2C(=C1)CCC1C3CCCC3CCC21	c1ccc2c(CC3CCCCN3)ccnc2c1	23
560	c1ccc(CCCCc2ccccc2)cc1	O=C1C=CC2C(=C1)CCC1C3CCCC3CCC21	23
561	c1ccccc1.c1ccccc1	O=C1C=CC2C(=C1)CCC1C3CCCC3CCC21	23
562	O=C1C=CC2C(=C1)CCC1C3CCCC3CCC21	c1ccc2c(c1)NC1NCCC21	23
563	O=C1C=CC2C(=C1)CCC1C3CCCC3CCC21	c1ccc2c(c1)OCO2	23
564	O=C(c1ccccc1)c1ccc2n1CCC2	O=C1C=CC2C(=C1)CCC1C3CCCC3CCC21	23
565	c1ccccc1	c1ncc2nc[nH]c2n1	23
566	c1cnc(-n2cccn2)nc1	O=C1C=CC2C(=C1)CCC1C3CCCC3CCC21	23
567	O=C1C=CC=CCCCCCCCCC=COC2Oc3ccc4c(c3C2=O)C2=NC3(CCNCC3)NC2=C(N1)C4=O	O=C1C=CC2C(=C1)CCC1C3CCCC3CCC21	23
568	O=C(Oc1ccccc1)c1ccccc1	O=C1C=CC2C(=C1)CCC1C3CCCC3CCC21	23
569	O=C(Oc1ccc2ccccc2c1)c1ccccc1	O=C1C=CC2C(=C1)CCC1C3CCCC3CCC21	23
570	O=C1C=CC=CCCCCCCCCC=COC2Oc3ccc4cc(c(C=NN5CCN(C6CCCC6)CC5)cc4c3C2=O)N1	O=C1C=CC2C(=C1)CCC1C3CCCC3CCC21	23
571	c1ccccc1	O=C(CNC(=O)c1ccc2ccccc2n1)NC(CCN1CCC2CCCCC2C1)Cc1ccccc1	23
572	O=C1C=CC=CCCCCCCCCC=COC2Oc3ccc4cc(c(C=NN5CCNCC5)cc4c3C2=O)N1	O=C1C=CC2C(=C1)CCC1C3CCCC3CCC21	23
573	c1ccccc1	C=C1CC2CCCC2O1	23
574	O=S1(=O)NC(Cc2ccccc2)Nc2ccccc21	c1ccccc1	23
575	O=C1C=CC2C(=C1)CCC1C3CCCC3CCC21	c1cc[nH+]cc1	23
576	O=C1C=CC2C(=C1)CCC1C3CCCC3CCC21	c1ccc(-c2ccc(NCCN3CCOCC3)nn2)cc1	23
577	O=C1C=CC2C(=C1)CCC1C3CCCC3CCC21	C=C1CC2C(CCC3C4CCCC4CCC23)CC1=O	23
578	O=C1CN(c2ccccc2)C(=S)N1c1ccccc1	O=C1C=CC2C(=C1)CCC1C3CCCC3CCC21	23
579	O=C1C=CC2C(=C1)CCC1C3CCCC3CCC21	c1ccc(C2(Cn3ccnc3)OCC(COc3ccc(N4CCNCC4)cc3)O2)cc1	23
580	O=C1C=CC2C(=C1)CCC1C3CCCC3CCC21	C=C(C(=C)c1ccccc1)c1ccccc1	23
581	O=C1C=CC2C(=C1)CCC1C3CCCC3CC(=O)C21	c1ccccc1	23
582	c1ccc(-c2ncoc2-c2ccccc2)cc1	O=C1C=CC2C(=C1)CCC1C3CCCC3CCC21	23
583	O=C1C=CC2C(=C1)CCC1C3CCCC3CCC21	C(=Cc1ccccc1)c1ccccc1	23
584	O=C1C=CC2C(=C1)CCC1C3CCCC3CCC21	C=C1CCCCC1=CC=C1CCCC2CCCC12	23
585	O=C1C=CC2C(=C1)CCC1C3CCCC3CCC21	C1=C2CCC3C4CCCC4CCC3C2Cc2cnoc21	23
586	O=C1C=CC2C(=C1)CCC1C3CCCC3CCC21	C1C2CC3CC1CC(C2)C3	23
587	O=C(C=Cc1ccccc1)Nc1ccccc1	O=C1C=CC2C(=C1)CCC1C3CCCC3CCC21	23
588	O=C1C=CC2C(=C1)CCC1C3CCCC3CCC21	c1ccc(C(Cc2ccncn2)Cn2cncn2)cc1	23
589	O=c1[nH]c(-c2cccc(S(=O)(=O)N3CCNCC3)c2)nc2cn[nH]c12	c1ccccc1	23
590	O=C1C=CC2C(=C1)CCC1C3CCCC3CCC21	C1=CC23CCNCc4cccc(c42)OC3CC1	23
591	c1ccccc1	O=C1CCC2C3Cc4cccc5c4C2(CCN3)C1O5	22
592	c1ccccc1	O=C1c2c([nH]c3ccccc23)CCC1Cn1ccnc1	22
593	c1ccccc1	O=C1CCCc2ccccc21	22
594	c1ccccc1	O=c1[nH]c2ccccc2n1CCN1CCN(c2ccccc2)CC1	22
595	c1ccccc1	O=C1NCCN1CCN1CCC(c2cn(-c3ccccc3)c3ccccc23)CC1	22
596	c1ccccc1	O=C1CCCN1	22
597	c1ccccc1	c1cc2c(c(C3CC3)c1)CCO2	22
598	c1ccccc1	O=C1C=CC2C(=C1)CCC1C3CCCC3CC(=O)C21	22
599	c1ccccc1	c1ccc(C2CC3CCC2C3)cc1	22
600	c1ccc(CCCCNCCc2ccccc2)cc1	c1ccccc1	22
601	c1ccccc1	O=C1CC(c2ccccc2)C(=O)N1	22
602	O=C1NC(=O)C(c2ccccc2)(c2ccccc2)N1	C1=CC(c2ccccc2)C=CN1	22
603	c1ccccc1	O=C1C=C2CCC3C(CCC4C3CC3OCOC34)C2CC1	22
604	c1ccc(-c2cccnc2-c2cccnc2)cc1	O=C1C=CC2C(=C1)CCC1C3CCCC3CCC21	22
605	c1ccc2c(c1)Sc1ccccc1N2CCCN1CCNCC1	c1ccc2c(c1)Nc1ccccc1S2	22
606	O=C1Cc2ccccc2N1	c1ccccc1	22
607	c1ccccc1	c1cscn1	22
608	c1ccc2c(c1)Nc1ccccc1S2	c1ccc2c(c1)Nc1ccccc1S2	22
609	c1ccccc1	C(=C1c2ccccc2-c2ccccc21)c1ccccc1	22
610	c1ccc(-c2cnc3ncncc3n2)cc1	c1ccccc1	22
611	c1ccc(-c2conc2-c2ccccc2)cc1	O=C1C=CC2C(=C1)CCC1C3CCCC3CCC21	22
612	O=C(C1CCCO1)N1CCN(c2ncc3ccccc3n2)CC1	c1ccccc1	22
613	c1ccc(N2CCN(CCc3nnc4n3CCCC4)CC2)cc1	c1ccccc1	22
614	O=C(c1ccccc1)c1ccccc1	O=S1(=O)NCNc2ccccc21	22
615	c1cnccn1	c1ccccc1	22
616	O=C(c1ccccc1)c1c[nH]c2ncc(-c3ccccc3)cc12	c1ccccc1	22
617	c1ccc(Nc2ccnc3cc(OCCCN4CCNCC4)ccc23)cc1	c1ccccc1	22
618	O=C1c2ccccc2CC1CC1CCN(Cc2ccccc2)CC1	c1ccccc1	22
619	c1ccc2c3c([nH]c2c1)COCC3	O=C1C=CC2C(=C1)CCC1C3CCCC3CCC21	22
620	O=C(CCCN1CCC(N2CCCCC2)CC1)c1ccccc1	c1ccccc1	22
621	c1ccc(Cc2ccccc2)cc1	C1=CC2C3Cc4cccc5c4C2(CCN3)C(C1)O5	22
622	O=C1CN=C(c2ccccc2)c2ccccc2N1	c1ccc(C2=NCc3nncn3-c3sccc32)cc1	22
623	c1ncc(NC2=NCCN2)cn1	c1ccccc1	22
624	O=C(Nc1ccccc1)C1CCCCN1	O=C1CN=C(c2ccccc2)c2ccccc2N1	22
625	O=C1NC(c2ccccc2)c2ccccc21	c1ccccc1	22
626	c1ccc(-c2ccnn2-c2ccccc2)cc1	O=C1C=CC2C(=C1)CCC1C3CCCC3CCC21	22
627	c1ccccc1	O=C1NCCCCC=CC2CC2(C(=O)NS(=O)(=O)C2CC2)NC(=O)C2CC(Oc3cc(-c4nccs4)nc4ccccc34)CC12	22
628	C=C1c2ccccc2COc2ccccc21	O=C1C=CC2C(=C1)CCC1C3CCCC3CCC21	22
629	c1ccccc1	c1ccc(CCCNCc2cccc3ccccc23)cc1	22
630	c1ccccc1	O=C(Nc1ccccc1)Nc1ccc(Oc2ccncc2)cc1	22
631	c1ccccc1	O=C(NC1OC2C3CCCN3C(=O)C(Cc3ccccc3)N2C1=O)C1C=C2c3cccc4[nH]cc(c34)CC2NC1	22
632	c1ccccc1	C1CC2CCC1C2	21
633	c1ccccc1	c1cc(NC2=NCCN2)c2nsnc2c1	21
634	c1ccccc1	c1ccc2[s+]c3ccccc3nc2c1	21
635	c1ccc2c(c1)CCC1C2CCC2CCCC21	c1ccccc1	21
636	c1ccccc1	O=c1cc[nH]n1-c1ccccc1	21
637	c1ccc(Nc2ccccc2)cc1	O=c1cc[nH]c2cc(N3CCNCC3)ccc12	21
638	O=c1oc2ccccc2cc1Cc1ccccc1	c1ccc(Nc2ccccc2)cc1	21
639	O=C(CNCCCc1ccccc1)N1CCCC1	c1ccc(Nc2ccccc2)cc1	21
640	c1ccccc1	O=C1CCC2=C(CCC3C2CCC2CCCC23)C1	21
641	c1ccccc1	C1CC2OCCC2O1	21
642	c1ccc(Nc2ccccc2)cc1	c1ccc(Nc2ccccc2)cc1	21
643	O=c1oc2ccccc2cc1Cc1ccccc1	O=C(Cc1ccccc1)NC1C(=O)N2CCSC12	21
644	c1ccccc1	O=c1oc2c(c(=O)n1-c1ccccn1)NS(=O)(=O)c1ccccc1-2	21
645	c1ccccc1	O=C1CCCC1Cc1ccccc1	21
646	C(=Cc1cncn1Cc1ccccc1)Cc1cccs1	c1ccccc1	21
647	c1ccc(Nc2nccc(Nc3ccc4c[nH]nc4c3)n2)cc1	c1ccccc1	21
648	O=C(OCCOc1cccc2[nH]ccc12)c1ccccc1	c1ccccc1	21
649	O=C1CC(=O)NC(=O)N1	O=C1CC(=O)NC(=O)N1	21
650	c1ccccc1	O=c1[nH]c(=O)c2c(ncn2CC2OCCO2)[nH]1	21
651	c1ccccc1	O=C1CCc2ccc(OCCCCN3CCN(c4ccccc4)CC3)cc2N1	21
652	c1ccccc1	O=C1CN(N=Cc2ccc(-c3ccccc3)o2)C(=O)N1	21
653	O=c1oc2ccccc2cc1Cc1cc2ccccc2oc1=O	c1ccccc1	21
654	O=C1CN2Cc3ccccc3N=C2N1	c1ccccc1	21
655	O=C1c2ccccc2C(=O)C1c1ccccc1	c1ccccc1	21
656	O=C1CCC2C3Cc4cccc5c4C2(CCN3)C1O5	c1ccc(Cc2ccccc2)cc1	21
657	O=C1CN=C(c2ccccc2)c2ccccc2N1	c1ccc(COc2ccccc2)cc1	21
658	c1ccccc1	c1ccc2c(c1)CCC1C2CCC2CCCC21	21
659	c1ccccc1	c1ccc2c(c1)CCNCC2	21
660	O=C(NCC1CCCN1)c1ccccc1	c1ccc2c(c1)Nc1ccccc1S2	21
661	O=C1C=C2CCC3C4CCCC4CCC3C2CC1	O=C(c1ccccc1)c1coc2ccccc12	21
662	c1ccccc1	O=C(Cc1ccc2c(c1)OCO2)c1sccc1S(=O)(=O)Nc1ccno1	21
663	c1ccccc1	c1cnc(-n2cccn2)nc1	21
664	c1ccccc1	c1ccc(-c2cncnc2OCCOc2ncccn2)cc1	21
665	c1ccccc1	O=C1C(NCCCc2ccccc2)CCCN2CCCCN12	21
666	c1ccc(Nc2ccccc2)cc1	C1CCCC1	21
667	c1ccccc1	O=C(C=Cc1ccccc1)OC1CCC2CC3c4[nH]c5ccccc5c4CCN3CC2C1	21
668	c1ccccc1	c1ccc(C(COc2ncccn2)c2ccccc2)cc1	21
669	c1ccccc1	O=C(c1ccccc1)c1c[nH]c2ncc(-c3ccccc3)cc12	21
670	O=C1CN=C(c2ccccc2)c2ccccc2N1	O=C1C2=CC3C(=O)C=CCC3CC2Cc2ccccc21	21
671	O=C1C=C2CCC3C4CCCC4CCC3C2CC1	O=C1CCCCOC(=O)CC(OC2CCCCO2)CC(OC2CCCCO2)CCC1	21
672	c1ccc(Cc2ccccn2)cc1	c1ccc2c(c1)CCc1ccccc1N2	21
673	O=C(NC1CCN(CCCOc2ccccc2)CC1)c1ccccc1	c1ccccc1	20
674	O=C1C=C2CCC3C4CCCC4CCC3C2CC1	O=S1(=O)NCNc2ccccc21	20
675	O=C1CCC2C3Cc4cccc5c4C2(CCN3)C1O5	O=S1(=O)NCNc2ccccc21	20
676	c1ccc(CC2CCCCC2)cc1	c1ccc(Cc2ccccc2)cc1	20
677	O=C(NC1C(=O)N2CCSC12)c1conc1-c1ccccc1	C1CCC(OC2CCCC(OC3CCCCO3)C2)OC1	20
678	c1ccccc1	O=C1NC(=O)C(c2ccccc2)N1	20
679	O=C1CN=C(c2ccccc2)c2ccccc2N1	C1=CC2C3Cc4cccc5c4C2(CCN3)C(C1)O5	20
680	O=C1Nc2cccnc2N(C2CC2)c2ncccc21	c1ccccc1	20
681	C1=CCCCC1	c1ccccc1	20
682	O=C1c2ccccc2NCN1c1ccccc1	c1ccccc1	20
683	C1CCNC1	c1ccccc1	20
684	c1ccccc1	c1ccccc1.c1ccccc1	20
685	O=C1CCC2C3Cc4cccc5c4C2(CCN3)C1O5	c1ccc(Cc2ccccn2)cc1	20
686	c1ccc(Cc2ccccc2)cc1	O=S1(=O)NCNc2ccccc21	20
687	O=C(OCCNCCC(c1ccccc1)c1ccccc1)C1=CNC=CC1c1ccccc1	c1ccccc1	20
688	O=C1CC(=O)N(c2ccccc2)N1c1ccccc1	c1ccccc1	20
689	O=C1CC(=O)NC(=O)N1	O=C(Nc1ccccc1)C1CCCCN1	20
690	c1ccc(Cc2cccc(C3CCCCO3)c2)cc1	c1ccccc1	20
691	O=C1CN(c2ccccc2)C(=S)N1c1ccccc1	c1ccccc1	20
692	O=C1CC(=O)NC(=O)N1	O=S1(=O)NCNc2ccccc21	20
693	O=C1NC(=O)C(c2ccccc2)C(=O)N1	C1=CC(c2ccccc2)C=CN1	20
694	c1ccc(Oc2ccc(-c3nn(C4CCCNC4)c4ncncc34)cc2)cc1	c1ccccc1	20
695	O=C(Nc1ccccc1)C1CCCCN1	c1ccc(Cc2ccccn2)cc1	20
696	C=C1CC2CCCC2O1	c1ccccc1	20
697	c1ccccc1	O=C(OC1C[NH+]2CCC1CC2)C(c1ccccc1)c1ccccc1	20
698	O=C(c1ccccc1)c1cccs1	c1ccccc1	20
699	c1ccc2c(c1)Sc1ccccc1N2CCCN1CCNCC1	c1ccc(Cc2ccccn2)cc1	20
700	C1=CC2C3Cc4cccc5c4C2(CCN3)C(C1)O5	O=S1(=O)NCNc2ccccc21	20
701	O=C1CN=C(c2ccccc2)c2ccccc2N1	C(CCN1CCNCC1)=C1c2ccccc2Sc2ccccc21	20
702	O=C1C=CC2C(=C1)CCC1C2CCC2C1CC1OCOC12	c1ccc2c(c1)CCC1C2CCC2CCCC21	20
703	c1ccc(-c2ccc(Cn3cnc4ccc(-c5nc6ccccc6[nH]5)cc43)cc2)cc1	c1ccccc1	20
704	C1=CC2C3Cc4cccc5c4C2(CCN3)C(C1)O5	c1ccc(Cc2ccccn2)cc1	20
705	c1ccccc1	C1CCNC1	20
706	c1ccccc1	c1cc2c(c3c1CCC3)CCO2	20
707	c1ccccc1	O=C1NCC(COc2ccccc2)O1	20
708	c1ccccc1	C(=CC1CCCC1)CCCc1ccccc1	20
709	O=C1C=C2C=CC3C4CCCC4CCC3C2C2CC12	c1ccccc1	20
710	O=C1C=C2CCC3C4CCCC4CCC3C2CC1	O=C1C=C2CCC3C4CCCC4CCC3C2CC1	20
711	c1ccc(CCNCCc2ccccc2)cc1	O=S1(=O)NCNc2ccccc21	20
712	c1ccc(-c2ccccc2)cc1	c1ccc(Nc2ccccc2)cc1	20
713	c1ccccc1	c1ccc(-c2cccnc2-c2cccnc2)cc1	20
714	O=S1(=O)NCNc2ccccc21	c1ccc(CC2CCCCC2)cc1	20
715	O=C(Cc1ccccc1)NC1C(=O)N2CCSC12	c1ccccc1	20
716	c1ccccc1	c1cc(Cc2ccc(OC3CCOC3)cc2)cc(C2CCCCO2)c1	19
717	c1ccccc1	O=C1Cc2ccccc2Sc2ccccc21	19
718	O=C1Nc2ccccc2C1=Cc1ccc[nH]1	c1ccccc1	19
719	c1ccccc1	C(CCN1CCCCC1)=C(c1cccs1)c1cccs1	19
720	O=C1CN=C(c2ccccc2)c2ccccc2N1	C1CCCCC1	19
721	O=C1c2ccccc2C(=O)c2cc3c(cc21)CCCC3OC1CCCCO1	O=C1C=C(C2CCC3C2CCC2C4CCC(OC5CCC(OC6CCC(OC7CCCCO7)CO6)CO5)CC4CCC23)CO1	19
722	c1ccccc1	c1ccc(-c2conc2-c2ccccc2)cc1	19
723	C(CCN1CCNCC1)=C1c2ccccc2Sc2ccccc21	O=C1CN=C(c2ccccc2)c2ccccc2N1	19
724	O=C1CC(=O)NC(=O)N1	c1ccc(C2CC2)cc1	19
725	C1CC2OCCC2O1	c1ccccc1	19
726	C=C1c2ccccc2CSc2ccccc21	c1ccccc1	19
727	c1ccccc1	O=C1C=CC(=O)C(Cc2ccccc2)=C1	19
728	c1ccccc1	O=C(C1CCCO1)N1CCN(c2ncc3ccccc3n2)CC1	19
729	c1ccc2ccccc2c1	c1ccc(Nc2ccccc2)cc1	19
730	O=C1CN=C(c2ccccc2)c2ccccc2N1	c1ccc(C2CCN(CCC(c3ccccc3)c3ccccc3)CC2)cc1	19
731	c1ccccc1	c1ccc2cnncc2c1	19
732	c1ccccc1	O=C1c2ccccc2C(=O)N1Cc1ccccc1	19
733	C1=CC23CCNCc4cccc(c42)OC3CC1	c1ccccc1	19
734	c1ccccc1	c1cc2c(cc1CCCN1CCCC1)OCCO2	19
735	c1ccccc1	O=c1ccccn1-c1ccccc1	19
736	O=C(Nc1cccc(-c2ccccc2)n1)C1(c2ccc3c(c2)OCO3)CC1	c1ccccc1	19
737	c1ccc2c(c1)Sc1ccccc1N2CCCN1CCNCC1	c1ccc2ncccc2c1	19
738	c1ccc2c(c1)Nc1ccccc1S2	C1=CC2C3Cc4cccc5c4C2(CCN3)C(C1)O5	19
739	c1ccc(Nc2ccnc3ccccc23)cc1	c1ccccc1	19
740	c1ccccc1	O=C(CCc1ccccc1)c1ccccc1	19
741	C1=CC2CCC3Nc4ccc(C5CC6CCCN(CCc7c5[nH]c5ccccc75)C6)cc4C34CCN(C1)C24	c1ccccc1	19
742	c1ccccc1	c1ccc(CC2CCCCN2)cc1	19
743	c1ccccc1	O=C(Oc1ccccc1)c1ccccc1	19
744	c1ccccc1	c1ccccc1.c1ccccc1.c1ccccc1	19
745	c1ccccc1	O=c1[nH]nc(CN2CCOC(OCc3ccccc3)C2c2ccccc2)[nH]1	19
746	O=C1CCc2cc(OCCCCc3nnnn3C3CCCCC3)ccc2N1	c1ccccc1	19
747	c1ccc2c(c1)CCCC2	c1ccccc1	19
748	c1ccccc1	O=c1[nH]c2ccccc2n1C1CCN(CCCC(c2ccccc2)c2ccccc2)CC1	19
749	c1ccccc1	O=C(CNC(=O)C1CCCN1C(=O)C1CCCN1)NC(Cc1cccs1)C(=O)NCC(=O)N1Cc2ccccc2CC1C(=O)N1CCC2CCCCC21	19
750	c1ccc(OCCCN2CCC(c3noc4ccccc34)CC2)cc1	c1ccccc1	19
751	c1ccccc1	c1ccc2oncc2c1	19
752	c1ccc2ncccc2c1	C1=CC(c2ccccc2)C=CN1	19
753	c1ccccc1	c1ccc2c(c1)N=C(N1CCNCC1)c1ccsc1N2	19
754	c1ccccc1	O=C1NC(=O)C(Cc2ccc(OCCNc3ccccn3)cc2)S1	19
755	O=C1CCC(c2ccccc2)=NN1	c1ccccc1	18
756	c1ccc2c(c1)Cc1ccccc1N1CCNCC21	c1ccccc1	18
757	O=C1NCCN1CCN1CCC(c2cn(-c3ccccc3)c3ccccc23)CC1	c1ccccc1	18
758	c1ccccc1	O=C(c1ccco1)N1CCN(c2ncc3ccccc3n2)CC1	18
759	c1ccccc1	C=C1CCC2C1CCC1C3CCCCC3CCC21	18
760	O=C1NCC(=O)N2C1Cc1c([nH]c3ccccc13)C2c1ccc2c(c1)OCO2	c1ccccc1	18
761	c1ccc(Cc2ccccc2)cc1	O=C1CC(=O)NC(=O)N1	18
762	c1ccccc1	O=C(NCCC1CCC1)C1NCC2CC21	18
763	O=C1CC(=O)NC(=S)N1	C1=CC(c2ccccc2)C=CN1	18
764	O=C1c2ccccc2C(=O)c2cc3c(cc21)CCCC3OC1CCCCO1	O=C(c1ccccc1)c1ccccc1	18
765	c1ccccc1	C(CC[NH+]1CCCC1)CC[NH+]1CCCC1	18
766	c1ccccc1	O=C(NC(CCNS(=O)(=O)c1ccccc1)Cc1ccccc1)OC1CCOC1	18
767	c1ccccc1	O=C(Cc1ccccc1)Nc1cnc(N2CCNCC2)cc1-c1ccccc1	18
768	c1ccccc1	C(=C(c1ccccc1)c1ccccc1)c1ccccc1	18
769	c1ccccc1	O=C(Nc1ccccc1)c1c[nH]c2ccccc2c1=O	18
770	O=C1c2ccccc2C(=O)c2cc3c(cc21)CCCC3OC1CCCCO1	c1ccc(-c2ccccc2)cc1	18
771	O=C1CCCCCCCCCCCC2CCCC(CC(OC3CCCCO3)C=CC=CC=CC=CC=CC=CC=CCCCCO1)O2	c1ccccc1	18
772	c1ccccc1	O=C(CNC(=O)C1C2CCCC2CN1C(=O)CNC(=O)C(NC(=O)c1cnccn1)C1CCCCC1)C(=O)NC1CC1	18
773	O=S(=O)(Nc1ccno1)c1ccccc1	c1ccccc1	18
774	c1ccccc1	O=C(C1COc2ccccc2O1)N1CCN(c2ncc3ccccc3n2)CC1	18
775	c1ccc(-c2nc(-c3ccccc3)n(-c3ccccc3)n2)cc1	c1ccccc1	18
776	O=C1CCN2CCc3ccccc3C2C1	c1ccccc1	18
777	c1ccccc1	O=C(c1cccc(Cc2n[nH]c(=O)c3ccccc23)c1)N1CCN(C(=O)C2CC2)CC1	18
778	c1ccccc1	O=C1COc2c(CCNCCc3ccccc3)cccc2N1	18
779	c1ccccc1	O=C1NCNC(=O)C1c1ccccc1	18
780	c1ccccc1	O=S1(=O)Nc2ccccc2Cc2ccccc21	18
781	O=C(NCCc1ccccc1)c1cnccn1	c1ccccc1	18
782	c1ccccc1	O=c1c2ccccc2nc(CNc2ncnc3[nH]cnc23)n1-c1ccccc1	18
783	O=C(OC1CCN(Cc2ccccc2)C1)C1=CNC=CC1c1ccccc1	c1ccccc1	18
784	c1ccccc1	O=c1ccc2c(CCNC3Cc4ccccc4C3)cccc2[nH]1	18
785	O=C(OC1c2nccnc2C(=O)N1c1ccccn1)N1CCNCC1	O=C1CN=C(c2ccccc2)c2ccccc2N1	18
786	O=C(NCCc1ccccc1)C1CCCCC1	c1ccccc1	18
787	O=C(OCC=Cc1ccccc1)C1=CNC=CC1c1ccccc1	c1ccccc1	18
788	c1ccccc1	O=c1nc(CN2CCOC(OCc3ccccc3)C2c2ccccc2)[nH][nH]1	18
789	c1ccc(OCC2=NCCN2)cc1	c1ccccc1	18
790	c1ccccc1	c1ccc(CCCCOCCCCCCNCCc2ccccc2)cc1	18
791	C(=Cc1ccccc1)CN1CCN(C(c2ccccc2)c2ccccc2)CC1	c1ccccc1	18
792	O=C1C=C2CCC3C(CCC4C3CC3OCOC34)C2CC1	c1ccccc1	18
793	c1cc(N2CCCCC2)nc[nH+]1	c1ccccc1	18
794	O=C1C=C2CCC3C4CCC5(CCC(=O)O5)C4CC4OC43C2CC1	c1ccccc1	18
795	O=C1CNC(=O)CNC(=O)C(Cc2ccccc2)NC(=O)CCCSCC(C(=O)N2CCCC2)NC(=O)CN1	c1ccccc1	18
796	c1ccccc1	c1ccc(-c2ccc(Cc3cccc(C4CCCCO4)c3)s2)cc1	18
797	O=C1CNC(=O)CNC(=O)CNC(=O)CNC(=O)CNC(=O)CNC(=O)CNC(=O)CNC(=O)CNC(=O)CNC(=O)CN1	c1ccccc1	18
798	c1ccccc1	c1ccc(-c2ccccc2-c2nn[nH]n2)cc1	18
799	c1ccccc1	c1ccc2c(c1)Oc1ccccc1C1CNCC21	18
800	c1ccccc1	c1ccc2c(c1)CCCC2C1=NCCN1	18
801	c1ccccc1	c1ccc(Nc2nccc(-c3c[nH]c4ccccc34)n2)cc1	18
802	O=C1N(Cc2ccc(-c3ccccc3-c3nn[nH]n3)cc2)C=NC12CCCC2	c1ccccc1	18
803	c1ccccc1	c1ccc(Cc2cncnc2)cc1	18
804	c1ccccc1	c1ccc(C2CCNCC2)cc1	18
805	c1ccccc1	c1ccc(CCNCCCCCCOCCOCc2ccccc2)cc1	18
806	c1ccccc1	O=c1[nH]c(-c2cccc(S(=O)(=O)N3CCNCC3)c2)nc2cn[nH]c12	18
807	c1ccc2c(c1)Nc1ccccc1S2	O=C1CC(=O)NC(=O)N1	18
808	O=c1ccn2c3c(c(N4CCNCC4)ccc13)OCC2	c1ccccc1	18
809	O=c1nc(-c2cccc(S(=O)(=O)NCCC3CCCN3)c2)[nH]c2cn[nH]c12	c1ccccc1	18
810	O=C(NCc1ncccn1)c1cnc(N2CCCC2)nc1NCc1ccccc1	c1ccccc1	18
811	O=C(Nc1ccccc1)C1CCCCN1	c1ccc(Cc2ccccc2)cc1	18
812	c1ccccc1	O=C1OCc2ccccc21	18
813	O=C(NN1CCc2ccccc21)c1ccccc1	c1ccccc1	18
814	O=C(Nc1ccccc1)C1CCCCN1	c1ccc2c(c1)Nc1ccccc1S2	18
815	c1ccccc1	O=S1(=O)CCCc2ccsc21	18
816	O=c1nc(-c2cccc(S(=O)(=O)N3CCNCC3)c2)[nH]n2cncc12	c1ccccc1	18
817	O=C(Nc1ccccc1)c1cnoc1	O=C1C=CC2C(=C1)CCC1C3CCCC3CCC21	18
818	c1ccccc1	O=C(OCCOc1cccc2[nH]ccc12)c1ccccc1	17
819	O=C1C(NCCCc2ccccc2)CCCN2CCCCN12	c1ccccc1	17
820	c1ccccc1	c1ccc(C2CC2Nc2ncnc3c2nnn3C2CCCC2)cc1	17
821	C1=CC(c2ccccc2)C=CN1	c1ccc(CN2CCc3sccc3C2)cc1	17
822	c1ccccc1	O=C(CNCCCc1ccccc1)N1CCC2(C1)SCCS2	17
823	c1ccc(CN2CCc3sccc3C2)cc1	c1ccccc1	17
824	c1ccccc1	O=C1CC(Cc2cnc[nH]2)CO1	17
825	C1=CC(c2cccc3nonc23)C=CN1	c1ccccc1	17
826	O=C1CCCCOC(=O)CC(OC2CCCCO2)CC(OC2CCCCO2)CCC1	c1ccccc1	17
827	C1=CC2C3Cc4cccc5c4C2(CCN3)C(C1)O5	c1ccc2c(c1)Nc1ccccc1S2	17
828	c1ccccc1	c1ccc2c3c([nH]c2c1)COCC3	17
829	c1c[n+](N2CCOCC2)no1	c1ccccc1	17
830	c1ccccc1	c1ccc2sccc2c1	17
831	c1c[nH]cn1	c1ccccc1	17
832	O=C1C=C2CCC3C(=C2CC1)C(c1ccccc1)CC1CCCC13	c1ccccc1	17
833	c1ccc(-c2ccncn2)cc1	c1ccccc1	17
834	c1ccccc1	O=S(=O)(Nc1ccon1)c1ccccc1	17
835	c1ccccc1	c1csc(-c2cscn2)c1	17
836	c1ccc(Cc2ccccn2)cc1	c1ccc(C2CC2)cc1	17
837	c1ccc(-c2ccccc2)cc1	O=S1(=O)NCNc2ccccc21	17
838	C(=Cc1ccccc1)c1ccccc1	c1ccccc1	17
839	c1ccccc1	O=C1C2C3CCC(C3)C2C(=O)N1CC1CCCCC1CN1CCN(c2nsc3ccccc23)CC1	17
840	c1ccccc1	O=c1[nH]c2ccccc2o1	17
841	O=C(OC1CC2CCC(C1)N2)c1ccccc1	c1ccccc1	17
842	c1ccccc1	O=C(Nc1ccccn1)OC[n+]1cnn(CC(Cc2nc(-c3ccccc3)cs2)c2ccccc2)c1	17
843	C1=CC(c2ccccc2)C=CN1	O=C(c1ccccc1)c1coc2ccccc12	17
844	O=C1NC(=O)C(c2ccccc2)C(=O)N1	O=C1CN=C(c2ccccc2)c2ccccc2N1	17
845	c1ccccc1	O=c1cc[nH]c(=O)[nH]1	17
846	O=C1CC(=O)NC(=O)N1	C1=CC2C3Cc4cccc5c4C2(CCN3)C(C1)O5	17
847	O=C1C=CC(=O)C=C1	c1ccccc1	17
848	c1ccccc1	c1ccc(CN(CCN2CCCC2)c2ccccc2)cc1	17
849	C1=CC(c2ccccc2)C=CN1	O=C1CCCCOC(=O)CC(OC2CCCCO2)CC(OC2CCCCO2)CCC1	17
850	O=C(Nc1ccccc1)C1CCCCN1	c1ccc2c(c1)CCc1ccccc1N2	17
851	O=C1CC(=O)NC(=O)N1	c1ccc2c(c1)CCC1C2CCC2CCCC21	17
852	c1ccccc1	O=c1ccc2cnc(Nc3ccc(N4CCNCC4)cn3)nc2n1C1CCCC1	17
853	c1ccc2c(c1)Sc1ccccc1N2CCCN1CCNCC1	c1ccc2c(c1)CCc1ccccc1N2	17
854	c1ccccc1	c1ccc(CCNCCCOc2ccccc2)cc1	17
855	c1ccccc1	O=C(Nc1ccccc1)c1c[nH]c(-c2ccccc2)c1-c1ccccc1	17
856	c1ccccc1	O=C(Nc1ccccc1)C1CCCCN1	17
857	c1ccccc1	O=c1ccn(C2CCCO2)c(=O)[nH]1	17
858	C1=CC(c2ccccc2)C=CN1	O=S1(=O)NCNc2ccccc21	17
859	O=C1CCC2C3Cc4cccc5c4C2(CCN3)C1O5	O=C1CC(=O)NC(=O)N1	17
860	c1ccccc1	O=C(Nc1cccc(Nc2nccc(-c3cccnc3)n2)c1)c1ccc(CN2CCNCC2)cc1	17
861	O=C(Nc1ccccc1)Nc1ccc(Oc2ccncc2)cc1	c1ccccc1	17
862	c1ccccc1	O=C(CCC=CCc1ccc2c(c1)C(=O)OC2)OCCN1CCOCC1	16
863	c1ccccc1	c1nncs1	16
864	c1ccc(Cc2ccccn2)cc1	c1ccc(Cc2ccccc2)cc1	16
865	c1ccccc1	C1OC2(CS1)CN1CCC2CC1	16
866	O=C1CCC2C3Cc4cccc5c4C2(CCN3)C1O5	O=C(Nc1ccccc1)C1CCCCN1	16
867	c1ccccc1	O=C(Nc1nccs1)C1=Cc2ccccc2S(=O)(=O)N1	16
868	c1ccccc1	c1ccc2c3c([nH]c2c1)C1CC2CCCCC2CN1CC3	16
869	c1ccccc1	c1ccc2c(c1)[nH]c1ccccc12	16
870	c1ccccc1	O=C(CNCC(=O)NCCc1ccccc1)NCCc1ccccc1	16
871	O=C1CN=C(c2ccccc2)c2ccccc2N1	O=C(c1ccccc1)c1coc2ccccc12	16
872	C1CCCNCCC1	c1ccccc1	16
873	c1ccccc1	c1ccc(N2CCN(CCc3nnc4n3CCCC4)CC2)cc1	16
874	O=C1CN2C(=O)C=COC2(c2ccccc2)c2ccccc2N1	c1ccccc1	16
875	c1ccc2c(c1)Sc1ccccc1N2CCCN1CCNCC1	O=C(Nc1ccccc1)C1CCCCN1	16
876	O=C1CCC(c2ccccc2)C(=O)N1	c1ccccc1	16
877	c1ccccc1	O=C(Nc1ccccn1)C1=Cc2ccccc2S(=O)(=O)N1	16
878	O=C1C2CCCCC2C(=O)N1CCCCN1CCN(c2nsc3ccccc23)CC1	c1ccccc1	16
879	c1ccc(CN(CCN2CCCC2)c2ccccc2)cc1	c1ccccc1	16
880	O=C1CC(=O)NC(=O)N1	O=C(NCC1CCCN1)c1ccccc1	16
881	O=C(OCCNCc1ccccc1)C1=CNC=CC1c1ccccc1	c1ccccc1	16
882	O=C(Cc1ccccc1)NCc1ccccc1N1CCCCC1	c1ccccc1	16
883	O=C(CNCCCc1ccccc1)N1CCC2(C1)SCCS2	c1ccccc1	16
884	C1CCC(OC2COC(OC3CCCCC3OC3CCCCO3)C2)OC1	c1ccccc1	16
885	O=C(OCC1CNC2Cc3c[nH]c4cccc(c34)C2C1)c1cccnc1	c1ccccc1	16
886	c1ccc2c(c1)CCc1ccccc1N2	C1=CC(c2ccccc2)C=CN1	16
887	O=C1c2ccccc2C(=O)c2cc3c(cc21)CCCC3OC1CCCCO1	c1ccc2ccccc2c1	16
888	O=C1CCCCN1c1ccc(N2CCc3cnn(-c4ccccc4)c3C2=O)cc1	c1ccccc1	16
889	O=C1CCC2C3Cc4cccc5c4C2(CCN3)C1O5	c1ccc(C(c2ccccc2)N2CCNCC2)cc1	16
890	c1ccc(C2CC3CCC2C3)cc1	c1ccccc1	16
891	c1ccc2c(c1)Sc1ccccc1N2CCCN1CCNCC1	c1ccc(C(c2ccccc2)N2CCNCC2)cc1	16
892	C1=CC2=CCCCC2CC1	c1ccccc1	16
893	c1ccc2cnncc2c1	c1ccccc1	16
894	O=c1c(CCN2CCC(c3noc4ccccc34)CC2)cnc2n1CCCC2	O=C1CN=C(c2ccccc2)c2ccccc2N1	16
895	c1ccc(C2OCc3ccccc32)cc1	c1ccc(Cc2ccccc2)cc1	16
896	c1ccc(Cc2ccccc2)cc1	O=S(Cc1ccccn1)c1nc2ccccc2[nH]1	16
897	O=C(Nc1ccccc1)C1CCCCN1	c1ccc(C(c2ccccc2)N2CCNCC2)cc1	16
898	c1ccc2c(c1)CCNC2	c1ccccc1	16
899	O=C(Oc1ccc2ccccc2c1)c1ccccc1	c1ccccc1	16
900	O=C1CCS(=O)(=O)C(c2ccccc2)N1	c1ccccc1	16
901	O=C1CN=C(c2ccccc2)c2ccccc2N1	O=C1CCCCOC(=O)CC(OC2CCCCO2)CC(OC2CCCCO2)CCC1	16
902	c1ccc(Cc2ccccc2)cc1	O=C1CCC2C3Cc4cccc5c4C2(CCN3)C1O5	16
903	c1ccccc1	C1=Cc2ccccc2C1=Cc1ccccc1	16
904	O=C(NN1CCCCCC1)NS(=O)(=O)c1ccc(CCNC(=O)c2ccon2)cc1	c1ccccc1	16
905	c1ccc(C2CNCCc3ccccc32)cc1	c1ccccc1	16
906	c1ccccc1	C(=Cc1ccccc1)CNCc1cccc2ccccc12	16
907	C1=CC2C3Cc4cccc5c4C2(CCN3)C(C1)O5	c1ccc(C(c2ccccc2)N2CCNCC2)cc1	16
908	O=C1CCc2ccc(cc2)Oc2cc3cc(c2OC2OCCCC2OC2CCCCO2)Oc2ccc(cc2)CC2NC(=O)C(NC(=O)C3NC(=O)CN1)c1cccc(c1)-c1ccccc1CNC2=O	c1ccccc1	16
909	O=C1CCC2C3Cc4cccc5c4C2(CCN3)C1O5	c1ccc2c(c1)CCc1ccccc1N2	16
910	O=C1C2=CC3C(=O)C=CCC3CC2Cc2ccccc21	O=C(NC1C(=O)N2CCSC12)c1conc1-c1ccccc1	16
911	c1ccsc1	c1ccccc1	16
912	O=C1CN=C(c2ccccc2)c2ccccc2N1CC1CC1	c1ccccc1	16
913	O=C(NC1CCCCC1)NS(=O)(=O)c1ccc(CCN2C(=O)Cc3ccccc3C2=O)cc1	c1ccccc1	16
914	C1C2CC3CC1CC(C2)C3	c1ccccc1	16
915	C1CC2CCC1C2	c1ccccc1	16
916	c1ccccc1	c1ccc(CCCCc2ccccc2)cc1	16
917	c1ccc(CNCCOc2ccccc2)cc1	c1ccccc1	16
918	c1ccccc1	c1cc(-c2ccc3ccccc3c2)cc(C23CC4CC(CC(C4)C2)C3)c1	16
919	c1ccccc1	O=C1CC(OC2CCCCO2)CC(OC2CCCCO2)CCCCNCCCCO1	16
920	O=C1C=C2CCC3C4CCCC4CCC3C2CC1	c1ccc2c(c1)CCC1C2CCC2CCCC21	16
921	c1ccc(N(CC2=NCCN2)c2ccccc2)cc1	c1ccccc1	16
922	c1ccccc1	O=C(Oc1ccc2ccccc2c1)c1ccccc1	16
923	c1ccccc1	c1ccc(-c2cncnc2)cc1	16
924	c1ccc(-c2cc(C3CC3)nc3ccccc23)cc1	c1ccccc1	16
925	c1ccccc1	O=C(c1ccccc1)c1ccc[nH]1	16
926	c1ccccc1	O=C(OCc1coc(=O)o1)c1cccc2ncn(Cc3ccc(-c4ccccc4-c4noc(=O)[nH]4)cc3)c12	16
927	c1ccccc1	O=c1ncccn1C1CCCO1	16
928	c1ccccc1	O=S(=O)(Nc1ccccn1)c1ccc(N=Nc2ccccc2)cc1	16
929	c1ccccc1	O=C1CC=CCCCCC2CCCC(O2)C(=O)C(=O)N2CCCCC2C(=O)OC(C=CC2CCCCC2)CCC1	16
930	c1cc2cc(c1)Oc1ccc3c(c1)C(Cc1ccc(cc1)Oc1cccc4c1C(C2)[NH2+]CC4)NCC3	c1ccccc1	15
931	c1ccc(N=c2ccnc(Nc3ccc(C4CCNCC4)cc3)[nH]2)cc1	O=C1C=CC2C(=C1)CCC1C3CCCC3CCC21	15
932	c1ccccc1	c1ccc(-c2ccc(Cn3cnc4ccc(-c5nc6ccccc6[nH]5)cc43)cc2)cc1	15
933	O=C(CCN1CCOCC1)N1c2ccccc2Sc2ccccc21	c1ccccc1	15
934	O=S1(=O)NCNc2ccccc21	O=C1C=C(C2CCC3C2CCC2C4CCC(OC5CCC(OC6CCC(OC7CCCCO7)CO6)CO5)CC4CCC23)CO1	15
935	C1CCC(OC2CCCC(OC3CCCCO3)C2)OC1	O=C(c1ccccc1)c1ccccc1	15
936	C1CCC(OC2CCCC(OC3CCCCO3)C2)OC1	O=C1C=C(C2CCC3C2CCC2C4CCC(OC5CCC(OC6CCC(OC7CCCCO7)CO6)CO5)CC4CCC23)CO1	15
937	c1ccccc1	c1ccc2c(c1)CC1CCCC1C2	15
938	c1ccccc1	O=C(Cc1ccccc1)OC1CC2[NH2+]C(C1)C1OC21	15
939	c1ccccc1	C1CCC(OC2CCCC(OC3CCCCO3)C2)OC1	15
940	C=C1CCCCC1=CC=C1CCCC2CCCC12	O=S1(=O)NCNc2ccccc21	15
941	c1ccc2sccc2c1	c1ccccc1	15
942	O=C1CC(=O)NC(=O)N1	c1ccc2c(c1)Sc1ccccc1N2CCCN1CCNCC1	15
943	O=S1(=O)NCNc2ccccc21	c1ccc(Cc2ccccc2)cc1	15
944	c1ccc2c(c1)Nc1ccccc1S2	O=C1C2=CC3C(=O)C=CCC3CC2Cc2ccccc21	15
945	c1ccc2c(c1)Nc1ccccc1S2	c1ccc(C2CC2)cc1	15
946	c1ccc2c(c1)Nc1ccccc1S2	c1ccc2ccccc2c1	15
947	c1ccc(C(c2ccccc2)N2CCNCC2)cc1	c1ccccc1	15
948	c1ccccc1	O=S(=O)(Nc1ncccn1)c1ccccc1	15
949	O=c1oc2ccccc2cc1Cc1ccccc1	c1ccc2c(c1)CCC1C2CCC2CCCC21	15
950	c1ccc2c(c1)CCc1cccnc1C2=C1CCNCC1	c1ccccc1	15
951	C(CCN1CCNCC1)=C1c2ccccc2Sc2ccccc21	c1ccc(Cc2ccccc2)cc1	15
952	C(CCN1CCNCC1)=C1c2ccccc2Sc2ccccc21	c1ccc(Cc2ccccn2)cc1	15
953	O=C1CC(=O)NC(=O)N1	c1ccc(CC2CCCCC2)cc1	15
954	O=C(NCC1CCCN1)c1ccccc1	c1ccc(Cc2ccccn2)cc1	15
955	c1ccc2c(c1)Sc1ccccc1N2CCC1CCCCN1	O=C1CN=C(c2ccccc2)c2ccccc2N1	15
956	C1CCC(OC2CCCC(OC3CCCCO3)C2)OC1	c1ccc(-c2ccccc2)cc1	15
957	c1ccccc1	c1ccc(-c2nc(-c3ccccc3)n(-c3ccccc3)n2)cc1	15
958	c1ccccc1	O=c1ccn2c3c(c(N4CCNCC4)ccc13)OCC2	15
959	c1nc(NC2CCCNC2)c2cc[nH]c2n1	c1ccccc1	15
960	c1ccccc1	O=C(c1ccccc1)c1ccc2n1CCC2	15
961	c1ccc(NCc2cnc3ncncc3n2)cc1	c1ccccc1	15
962	c1ccccc1	c1ccc(OCCCN2CCOCC2)cc1	15
963	c1ccc2c(CC3CCCCN3)ccnc2c1	c1ccccc1	15
964	O=C1CN=C(c2ccccc2)c2ccccc2N1	O=C1CC(=O)NC(=S)N1	15
965	O=C1C=CC2C(=C1)CCC1C2CCC2C1CC1OCOC12	O=c1cc[nH]c2cc(N3CCNCC3)ccc12	15
966	c1ccccc1	c1ccc(Cc2cccc(C3CCCCO3)c2)cc1	15
967	c1ccccc1	O=C1Nc2cccnc2N(C2CC2)c2ncccc21	15
968	c1ccccc1	O=C(Nc1ccc2[nH]cc(Cc3ccc(C(=O)NS(=O)(=O)c4ccccc4)cc3)c2c1)OC1CCCC1	15
969	C=C1c2ccccc2Sc2ccccc21	c1ccccc1	15
970	c1ccc(CC2CCCCN2)cc1	c1ccccc1	15
971	O=S1(=O)NCNc2ccccc21	O=C(Cc1ccccc1)OC1CC2[NH2+]C(C1)C1OC21	15
972	c1ccc(C2=NCc3nncn3-c3ccccc32)cc1	c1ccc(Cc2ccccn2)cc1	15
973	O=C(NCc1ccccc1)C1CCN1C(=O)CC1CCCCC1	c1ccccc1	15
974	c1csc(CCNC2CCc3ccccc3C2)c1	c1ccccc1	15
975	O=C1N(Cc2ccccc2)C2C[S+]3CCCC3C2N1Cc1ccccc1	c1ccccc1	15
976	O=S(=O)(CCc1ccc2[nH]cc(CC3CCCN3)c2c1)c1ccccc1	c1ccccc1	15
977	O=S(Cc1ccccn1)c1nc2ccccc2[nH]1	c1ccc(Cc2ccccc2)cc1	15
978	c1ccc(Nc2ccnc(Nc3ccccc3)n2)cc1	c1ccccc1	15
979	O=C1CN=C(c2ccccc2)c2ccccc2N1	c1ccc2c(c1)Sc1ccccc1N2CCCN1CCNCC1	15
980	O=S(=O)(Nc1ccon1)c1ccccc1	c1ccccc1	15
981	c1ccc(-c2ccccc2)cc1	O=C1C=CC2C(=C1)CCC1C2CCC2C1CC1OCOC12	15
982	O=C1NC(=O)C(c2ccccc2)C(=O)N1	O=C1C=C2CCC3C4CCCC4CCC3C2CC1	15
983	O=C1NCN(c2ccccc2)C12CCN(CCCC(c1ccccc1)c1ccccc1)CC2	c1ccccc1	15
984	O=C(c1ccccc1)c1ccccc1	O=C1C=CC2C(=C1)CCC1C2CCC2C1CC1OCOC12	15
985	c1ccccc1	c1ccc(N2CCN(CCC3CCCCC3)CC2)cc1	15
986	O=c1oc2ccccc2cc1Cc1ccccc1	O=C(c1ccccc1)c1ccccc1	15
987	O=S(=O)(Cc1ccc2[nH]ccc2c1)N1CCCC1	c1ccccc1	15
988	O=C1C=CC2C(=C1)CCC1C3CCCC3CCC21	c1ccc(-c2nc(-c3ccccc3)n(-c3ccccc3)n2)cc1	15
989	O=C1C=C2CCC3C(=C2CC1)C(c1ccccc1)CC1CCCC13	O=C1C=CC2C(=C1)CCC1C3CCCC3CCC21	15
990	O=C1CCCc2ccccc21	c1ccccc1	15
991	O=C(c1ccccc1)c1ccccc1	O=C1CCCC1	15
992	c1ccc(C2CC2)cc1	c1ccc(Cc2ccccc2)cc1	14
993	c1ccc(Nc2ccccc2)cc1	C(=CC1CCCC1)CCOc1ccccc1	14
994	O=C(Cc1ccccc1)NC1C(=O)N2CCSC12	C1CCC(OC2COC(OC3CCCCC3OC3CCCCO3)C2)OC1	14
995	O=C1CC(=O)NC(=O)N1	c1ccc2c(c1)CCc1cccnc1C2=C1CCNCC1	14
996	c1ccc(CC2CCCCC2)cc1	C1=CC2C3Cc4cccc5c4C2(CCN3)C(C1)O5	14
997	c1ccc(Cc2ccccn2)cc1	c1ccc(C(c2ccccc2)N2CCNCC2)cc1	14
998	c1ccccc1	O=C1CNC(=O)C(Cc2c[nH]c3ccccc23)NC(=O)C(c2ccccc2)NC(=O)C2CCCN2C(=O)C(Cc2ccccc2)NC(=O)C(Cc2ccc(OCc3ccccc3)cc2)N1	14
999	C1CCC2(CC1)OCCO2	c1ccccc1	14
1000	c1ccc(Cc2ccccc2)cc1	O=c1[nH]c(=O)c2[nH]cnc2[nH]1	14
1001	O=C(CN1CCN(CCCOc2ccccc2)CC1)Nc1ccccc1	c1ccccc1	14
1002	O=S(=O)(Nc1ncccn1)c1ccccc1	c1ccccc1	14
1003	O=C1CCC=CCC(=O)CC(CCC2CCCCC2)OC(=O)C2CCCCN2C(=O)C(=O)C2CCCC(CCC=CC=CC=CCCC1)O2	C1=CC(c2ccccc2)C=CN1	14
1004	c1ccccc1	c1ccc(-c2c[nH]c3ccccc23)cc1	14
1005	c1ccc2c(c1)Cc1ccccc1O2	c1ccc(Cc2ccccc2)cc1	14
1006	O=C(CCc1ccccc1)NC(Cc1cnc[nH]1)C(=O)NC(CCC1CC1)CC1CCCCC1	c1ccccc1	14
1007	O=C(CCc1ccccc1)c1ccccc1	c1ccccc1	14
1008	O=C(CNCCCc1ccccc1)N1CCCC1	C1=CC(c2ccccc2)C=CN1	14
1009	O=C1c2cc[nH]c2CCC1CN1CCOCC1	c1ccccc1	14
1010	O=C1C=C2CCC3C4CCCC4CC(=O)C3C2CC1	c1ccccc1	14
1011	C1CC2CCOC3OC4CCC(C1)C23OO4	c1ccccc1	14
1012	c1ccc2c(c1)Sc1ccccc1N2CCC1CCCCN1	c1ccc(Cc2ccccc2)cc1	14
1013	c1ccc(Nc2ccccc2)cc1	O=C1C=CC2C(=C1)CCC1C3CCCC3CC(=O)C21	14
1014	c1ccccc1	C(=Cc1cncn1Cc1ccccc1)Cc1cccs1	14
1015	c1ccc(Nc2ccccc2)cc1	O=C1C=C2CCC3C(CCC4C3CC3OCOC34)C2CC1	14
1016	c1ccc(C2=NCc3nncn3-c3ccccc32)cc1	c1ccc2c(c1)Nc1ccccc1S2	14
1017	c1ccc2c(c1)Nc1ccccc1S2	C1CC2CCOC3OC4CCC(C1)C23OO4	14
1018	O=C1C=C2CCC3C4CCCC4CCC3C2CC1	C1CCNCC1	14
1019	O=C(NCC1CCCN1)c1ccccc1	O=C1CN=C(c2ccccc2)c2ccccc2N1	14
1020	O=C1CN=C(c2ccccc2)c2ccccc2N1	c1ccc(C2=NCc3nncn3-c3ccccc32)cc1	14
1021	O=C1CCCC1	c1ccccc1	14
1022	c1nc2c(s1)CCCC2	c1ccccc1	14
1023	O=C1CC(=O)NC(=O)N1	c1ccc(C2OCc3ccccc32)cc1	14
1024	O=C(NCC1CN(c2ccc(N3CCOCC3=O)cc2)C(=O)O1)c1cccs1	c1ccccc1	14
1025	O=C1CC(=O)NC(=O)N1	C(CCN1CCNCC1)=C1c2ccccc2Sc2ccccc21	14
1026	O=C1CC(=O)NC(=O)N1	C=C1c2ccccc2COc2ccccc21	14
1027	O=C1CC(=O)NC(=O)N1	C=C1c2ccccc2CCc2ccccc21	14
1028	c1ccc2[nH]ccc2c1	c1ccc2c(c1)Nc1ccccc1S2	14
1029	c1ccc2ccccc2c1	O=S1(=O)NCNc2ccccc21	14
1030	O=C(CNCCCc1ccccc1)N1CCc2ccccc2C1	c1ccc(Nc2ccccc2)cc1	14
1031	O=C1NC(=O)C(c2ccccc2)(c2ccccc2)N1	c1ccc(Cc2ccccc2)cc1	14
1032	c1ccc(-c2ccccc2)cc1	O=C1CCCC1	14
1033	C(CCN1CCNCC1)=C1c2ccccc2Sc2ccccc21	c1ccc2c(c1)Nc1ccccc1S2	14
1034	c1ccccc1	c1ccc2c(c1)Cc1ccccc1N1CCNCC21	14
1035	c1ccc(Cc2ccccn2)cc1	c1ccc2c(c1)Nc1ccccc1S2	14
1036	c1ccccc1	O=C1NC(=O)C(c2ccccc2)C(=O)N1	14
1037	c1ccc(-c2ccc(Cc3cccc(C4CCCCO4)c3)s2)cc1	c1ccccc1	14
1038	c1ccccc1	c1ccc(COc2ccc(Nc3ncnc4ccc(-c5ccco5)cc34)cc2)cc1	14
1039	O=C1NC(=O)C(c2ccccc2)C(=O)N1	c1ccc(Cc2ccccc2)cc1	14
1040	c1ccccc1	c1ccoc1	14
1041	c1ccc(Nc2ccccc2)cc1	c1ccc(CCCCCC2CCCC2)cc1	14
1042	c1ccccc1	c1ccc(Nc2nccc(Oc3ccccc3)n2)cc1	14
1043	O=c1cc(N2CCCCC2)n(Cc2ccccc2)c(=O)[nH]1	c1ccccc1	14
1044	O=C(Nc1ccc(C(=O)N2CCCCc3ccccc32)cc1)c1ccccc1	c1ccccc1	14
1045	c1ccc(C2CC3CCC(C2)N3)cc1	c1ccccc1	14
1046	C1CCC(OC2COC(OC3CCCCC3OC3CCCCO3)C2)OC1	c1ccc(Nc2ccccc2)cc1	14
1047	c1ccc(-c2c[nH]c3ccccc23)cc1	c1ccccc1	14
1048	c1ccc(Nc2ccccc2)cc1	O=c1ccn(C2CC2)c2cc(N3CCNCC3)ccc12	14
1049	O=C1NC(=O)C(Cc2ccc(OCCc3ccccn3)cc2)S1	c1ccccc1	14
1050	O=c1[nH]c2ccccc2n1CCCN1CCC(n2c(=O)[nH]c3ccccc32)CC1	c1ccccc1	14
1051	O=C(Cc1ccccc1)OC1CC2CCC(C1)N2	c1ccc(Cc2ccccc2)cc1	14
1052	C1CCOCC1	c1ccccc1	14
1053	c1ccccc1	c1ccc(Sc2ccccc2N2CCNCC2)cc1	14
1054	O=C(CCCc1ccccc1)N1CCn2cnnc2C1	c1ccccc1	13
1055	c1ccc2c(c1)Cc1cccnc1N1CCNCC21	O=C1CN=C(c2ccccc2)c2ccccc2N1	13
1056	O=C1CN=C(c2ccccc2)c2ccccc2N1	c1cc2c(c(C3CC3)c1)CCO2	13
1057	O=C1CN=C(c2ccccc2)c2ccccc2N1	O=c1c(-c2ccccc2)cc(-c2ccccn2)cn1-c1ccccc1	13
1058	O=C1CC(=O)NC(=O)N1	c1ccc(C2CCN(CCC(c3ccccc3)c3ccccc3)CC2)cc1	13
1059	O=C1CN=C(c2ccccc2)c2ccccc2N1	C1=CC2c3ccccc3OCC2CC1	13
1060	c1cc(Cc2ccc(OC3CCOC3)cc2)cc(C2CCCCO2)c1	c1ccccc1	13
1061	c1ccc2c(c1)NC1NCCC21	c1ccccc1	13
1062	O=S1(=O)CCCc2ccsc21	c1ccccc1	13
1063	O=C1CN=C(c2ccccc2)c2ccccc2N1	O=c1ccc2ccc(OCCCCN3CCN(c4cccc5sccc45)CC3)cc2[nH]1	13
1064	c1ccc(CC2CCCCC2)cc1	O=C1CCC2C3Cc4cccc5c4C2(CCN3)C1O5	13
1065	c1ccc2c(c1)CCc1ccccc1N2	c1ccc(Cc2ccccc2)cc1	13
1066	O=C1CN=C(c2ccccc2)c2ccccc2N1	c1ccc2c(c1)OCO2	13
1067	O=C1CN=C(c2ccccc2)c2ccccc2N1	O=c1n(CCOc2ccccc2)cnn1CCCN1CCN(c2ccccc2)CC1	13
1068	O=c1[nH]c(=O)c2[nH]cnc2[nH]1.O=c1[nH]c(=O)c2[nH]cnc2[nH]1	O=C1CN=C(c2ccccc2)c2ccccc2N1	13
1069	O=C1CN=C(c2ccccc2)c2ccccc2N1	c1cnc2cc(NC3=NCCN3)ccc2n1	13
1070	O=C1c2ccccc2C(=O)c2cc3c(cc21)CCCC3OC1CCCCO1	O=C(c1ccccc1)n1ccc2ccccc21	13
1071	O=C1CN=C(c2ccccc2)c2ccccc2N1	c1ccc2c(c1)N=C(N1CCNCC1)c1ccccc1O2	13
1072	O=C1CN=C(c2ccccc2)c2ccccc2N1	c1csc(CCNC2CCc3ccccc3C2)c1	13
1073	O=C1CC(=O)NC(=O)N1	O=C1CCC2C3Cc4cccc5c4C2(CCN3)C1O5	13
1074	O=C1CN=C(c2ccccc2)c2ccccc2N1	c1nc2c(s1)CCCC2	13
1075	c1ccc(Cc2ccccc2)cc1	c1ccc(C2CCNCC2)cc1	13
1076	O=C1CN=C(c2ccccc2)c2ccccc2N1	c1ccc2c(c1)N=C(N1CCNCC1)c1ccsc1N2	13
1077	O=C(c1ccccc1-n1nccn1)N1CCCN(c2nc3ccccc3o2)CC1	O=C1CN=C(c2ccccc2)c2ccccc2N1	13
1078	O=C1CN=C(c2ccccc2)c2ccccc2N1	c1ccc(C(OCCC2CCCN2)c2ccccc2)cc1	13
1079	O=C1CC(=O)NC(=O)N1	O=C1NC(=O)C(c2ccccc2)(c2ccccc2)N1	13
1080	O=c1[nH]c2ccccc2o1	c1ccccc1	13
1081	O=C1NC(=O)C(c2ccccc2)(c2ccccc2)N1	c1ccc(Cc2ccccn2)cc1	13
1082	O=c1oc2ccccc2cc1Cc1ccccc1	O=S(Cc1ccccn1)c1nc2ccccc2[nH]1	13
1083	O=C1CN=C(c2ccccc2)c2ccccc2N1	O=c1[nH]c2ccccc2n1CCN1CCN(c2ccccc2)CC1	13
1084	c1cc[nH+]cc1	c1ccccc1	13
1085	O=C(NCCCCCCCCCCNC(=O)Oc1ccccc1)Oc1ccccc1	c1ccccc1	13
1086	O=C(Nc1nccs1)C1=Cc2ccccc2S(=O)(=O)N1	c1ccccc1	13
1087	O=c1oc2ccccc2cc1Cc1ccccc1	c1ccc2c(c1)CCc1ccccc1N2	13
1088	O=c1oc2ccccc2cc1Cc1ccccc1	O=C1C2=CC3C(=O)C=CCC3CC2Cc2ccccc21	13
1089	c1ccc(Nc2ccccc2)cc1	O=C1CCC2C1CCC1c3ccccc3CCC12	13
1090	c1ccc(CC2CCCCC2)cc1	c1ccc2c(c1)Nc1ccccc1S2	13
1091	C1=CC(c2ccccc2)C=CN1	O=C(CNCCCc1ccccc1)N1CCCC1	13
1092	O=C(NCC[NH2+]Cc1ccccc1)C(=O)NCC[NH2+]Cc1ccccc1	c1ccccc1	13
1093	O=C1CN=C(c2ccccc2)c2ccccc2N1	c1csc(COc2cccc3ccccc23)c1	13
1094	c1ccc(Cc2ccccc2)cc1	c1ccc(CC2CCCCC2)cc1	13
1095	O=C(Nc1ccccn1)C1=Cc2ccccc2S(=O)(=O)N1	c1ccccc1	13
1096	c1ccc2c(c1)Sc1ccccc1N2CCCN1CCNCC1	O=C1CC(=O)NC(=O)N1	13
1097	O=C1CC(=O)NC(=O)N1	c1ccc2ccccc2c1	13
1098	O=C1CN=C(c2ccccc2)c2ccccc2N1	c1ccc(C2CCNCC2COc2ccc3c(c2)OCO3)cc1	13
1099	c1ccc(CCc2cnc3ncncc3n2)cc1	c1ccccc1	13
1100	c1ccccc1	N=C1CCN(c2ccc3c(=O)ccn(C4CC4)c3n2)C1	13
1101	O=C1CN=C(c2ccccc2)c2ccccc2N1	O=C1CC(c2ccccc2)C(=O)N1	13
1102	c1ccc(Cn2ccnn2)cc1	O=C1CN=C(c2ccccc2)c2ccccc2N1	13
1103	O=c1cccc2c(c1)CCCc1ccccc1-2	c1ccccc1	13
1104	O=C1CN=C(c2ccccc2)c2ccccc2N1	O=C1CCC(N2C(=O)c3ccccc3C2=O)C(=O)N1	13
1105	c1ccc2c(c1)Nc1ccccc1S2	C=C1c2ccccc2COc2ccccc21	13
1106	c1ccc(C2CCNCC2)cc1	O=C1CN=C(c2ccccc2)c2ccccc2N1	13
1107	c1ccccc1	O=C(OCOC(=O)c1cccc2ncn(Cc3ccc(-c4ccccc4-c4nnn[nH]4)cc3)c12)OC1CCCCC1	13
1108	O=C1CN=C(c2ccccc2)c2ccccc2N1	O=C(CCCN1CC=C(n2c(=O)[nH]c3ccccc32)CC1)c1ccccc1	13
1109	O=C1CN=C(c2ccccc2)c2ccccc2N1	O=C1CCC2COc3ccccc3C2C1	13
1110	O=C1CN=C(c2ccccc2)c2ccccc2N1	c1ccc(C2CCNCC2)cc1	13
1111	O=S(Cc1ccccn1)c1nc2ccccc2[nH]1	O=S(Cc1ccccn1)c1nc2ccccc2[nH]1	13
1112	O=C(CNS(=O)(=O)c1cccc2c1NCCC2)N1CCCCC1	c1ccccc1	13
1113	c1ccc(Cc2ccccc2)cc1	O=C1C2=CC3C(=O)C=CCC3CC2Cc2ccccc21	13
1114	O=S(=O)(c1ccccc1)c1ccccc1	c1ccccc1	13
1115	c1ccc(Cc2ccccc2)cc1	C=C1c2ccccc2COc2ccccc21	13
1116	O=C1CN=C(c2ccccc2)c2ccccc2N1	c1ccc(CNc2ccccc2)cc1	13
1117	c1ccc(-c2cccnc2-c2cccnc2)cc1	c1ccccc1	13
1118	c1ccc2c(c1)N=C(N1CCNCC1)c1ccccc1O2	O=C1CN=C(c2ccccc2)c2ccccc2N1	13
1119	c1ccccc1	c1ccc(C(OC2CC3CCC(C2)N3)c2ccccc2)cc1	13
1120	O=S1(=O)N=CNc2ccccc21	C1=CC(c2ccccc2)C=CN1	13
1121	C(=CC1CCCC1)CCOc1ccccc1	c1ccccc1	13
1122	c1ccccc1	O=C1Cc2ccccc2CCN1CCCNCC1Cc2ccccc21	13
1123	c1ccc(Cc2ccccn2)cc1	c1ccc(CC2CCCCC2)cc1	13
1124	O=C1Cc2cc3n(c(=O)c2CO1)Cc1cc2ccccc2nc1-3	c1ccccc1	13
1125	O=C1CCC(N2C(=O)c3ccccc3C2=O)C(=O)N1	O=C1CN=C(c2ccccc2)c2ccccc2N1	13
1126	c1ccccc1	O=C1NC(=O)C(Cc2ccc(OCCc3ccccn3)cc2)S1	13
1127	c1ccccc1	c1ccsc1	13
1128	c1ccc(C2=NCc3nncn3-c3ccccc32)cc1	c1ccc(Cc2ccccc2)cc1	13
1129	C1OCOCO1	O=C1CN=C(c2ccccc2)c2ccccc2N1	13
1130	c1ccc(Cc2ccccn2)cc1	c1ccc(C2OCc3ccccc32)cc1	13
1131	c1ccc(-c2cn3ccccc3n2)cc1	O=C1CN=C(c2ccccc2)c2ccccc2N1	13
1132	O=C1CC=CCCCCC2CCCC(O2)C(=O)C(=O)N2CCCCC2C(=O)OC(C=CC2CCCCC2)CCC1	c1ccc(Nc2ccccc2)cc1	13
1133	O=C1CN=C(c2ccccc2)c2ccccc2N1	O=C1CCN2CCc3ccccc3C2C1	13
1134	O=C1CN=C(c2ccccc2)c2ccccc2N1	C(=Cc1ccccc1)CN1CCN(C(c2ccccc2)c2ccccc2)CC1	13
1135	O=C1CN=C(c2ccccc2)c2ccccc2N1	c1ccc2c(c1)CCc1sccc1C2=C1CCNCC1	13
1136	c1ccc2c(c1)Nc1ccccc1S2	c1ccc2c(CC3CC4CCN3CC4)ccnc2c1	13
1137	O=C1CN=C(c2ccccc2)c2ccccc2N1	c1ccc2c(c1)N=C(N1CCNCC1)c1ccccc1N2	13
1138	c1cc2c3c(c1)OC1C4CCC5(CC4)C(C2)N(CC2CC2)CCC315	O=C1CN=C(c2ccccc2)c2ccccc2N1	13
1139	O=c1c2ccccc2c(Cc2ccccc2)nn1C1CCCNCC1	O=C1CN=C(c2ccccc2)c2ccccc2N1	13
1140	O=C1CN=C(c2ccccc2)c2ccccc2N1	O=C1CCCN1	13
1141	O=C1CN=C(c2ccccc2)c2ccccc2N1	c1ccc(C2CCC(N3CCC(c4ccccc4)CC3)CC2)cc1	13
1142	O=C1CN=C(c2ccccc2)c2ccccc2N1	O=C1CN(N=Cc2ccc(-c3ccccc3)o2)C(=O)N1	13
1143	C1=CC2C3Cc4cccc5c4C2(CCN3)C(C1)O5	c1ccc(Cc2ccccc2)cc1	13
1144	c1ccccc1	C1CCC2NCCC2C1	13
1145	O=C1CN=C(c2ccccc2)c2ccccc2N1	c1ccc(C2CCCc3ccccc32)cc1	13
1146	O=C1CN=C(c2ccccc2)c2ccccc2N1	c1ccc(OCCCN2CCC(c3noc4ccccc34)CC2)cc1	13
1147	c1ccc(C2=NCc3nncn3-c3ccccc32)cc1	c1ccc2c(c1)CCc1ccccc1N2	13
1148	O=C1CN=C(c2ccccc2)c2ccccc2N1	O=C1Cc2ccccc2N1	13
1149	c1ccccc1	C1CCCNCCC1	13
1150	O=C1CN=C(c2ccccc2)c2ccccc2N1	c1ccc2c(c1)Sc1ccccc1N2CCCN1CCCCC1	13
1151	O=C1CN=C(c2ccccc2)c2ccccc2N1	c1ccc(CN2CCN(C(c3ccccc3)c3ccccc3)CC2)cc1	12
1152	O=C1CCC2C3Cc4cccc5c4C2(CCN3)C1O5	O=C(NCC1CCCN1)c1ccccc1	12
1153	C1=CCCCC1	c1ccc2c(c1)CCC1C2CCC2CCCC21	12
1154	O=C(CNCCCc1ccccc1)N1CCc2ccccc2C1	C1=CC(c2ccccc2)C=CN1	12
1155	c1ccc2c(CC3CC4CCN3CC4)ccnc2c1	c1ccc(Cc2ccccc2)cc1	12
1156	C1=Cc2ccccc2Nc2ccccc21	O=C1CN=C(c2ccccc2)c2ccccc2N1	12
1157	O=C1CN=C(c2ccccc2)c2ccccc2N1	c1ccc(NC2=NCCN2)cc1	12
1158	O=C1CN=C(c2ccccc2)c2ccccc2N1	C(CN1CCCC1)=C(c1ccccc1)c1ccccn1	12
1159	O=C(CNCCCc1ccccc1)N1CCCC1	c1ccc2c(c1)CCC1C2CCC2CCCC21	12
1160	O=C1NC(=O)C(c2ccccc2)C(=O)N1	c1ccc(Cc2ccccn2)cc1	12
1161	c1ccc(Cc2ccccc2)cc1	O=C1C=C2CCC3C4CCCC4CCC3C2CC1	12
1162	c1ccc2c(c1)CCc1ccccc1N2	c1ccncc1	12
1163	O=C1NC(Cc2ccc3[nH]ccc3c2)CO1	c1ccccc1	12
1164	C1=C2c3cccc4[nH]cc(c34)CC2NCC1	O=C1C=C2CCC3C4CCCC4CCC3C2CC1	12
1165	O=c1ccccn1-c1ccccc1	c1ccccc1	12
1166	O=C(Nc1cccc(-n2ccnc2)c1)c1cccc(Nc2nccc(-c3cccnc3)n2)c1	c1ccccc1	12
1167	O=c1oc2ccccc2cc1Cc1ccccc1	N=C(C(=O)NC1C(=O)N2C=CCSC12)c1cscn1	12
1168	c1ccc2c(c1)CCc1ccccc1N2	O=S(Cc1ccccn1)c1nc2ccccc2[nH]1	12
1169	C1=Cc2ccccc2Nc2ccccc21	O=C1C=C2CCC3C4CCCC4CCC3C2CC1	12
1170	c1ccc(N=Nc2ccccc2)cc1	c1ccc(Nc2ccccc2)cc1	12
1171	O=C1NCNC(=O)C1c1ccccc1	O=C1C=C2CCC3C4CCCC4CCC3C2CC1	12
1172	O=C1C=CC=CCCCCCCCCC=COC2Oc3ccc4cc(c(C=NN5CCNCC5)cc4c3C2=O)N1	O=C1C=C2CCC3C4CCCC4CCC3C2CC1	12
1173	O=C1CN=C(c2ccccc2)c2ccccc2N1	c1ccc2c(c1)C1CCC2c2ccccc21	12
1174	C(CCN1CCNCC1)=C1c2ccccc2Sc2ccccc21	c1ccc2c(c1)CCc1ccccc1N2	12
1175	c1ccc2c(c1)Nc1ccccc1S2	O=C1CC(=O)NC(=S)N1	12
1176	O=C(NC1C(=O)N2CCSC12)C(NC(=O)N1CCNC1=O)c1ccccc1	O=C1c2ccccc2C(=O)c2cc3c(cc21)CCCC3OC1CCCCO1	12
1177	O=C1C=C2CCC3C4CCCC4CCC3C2CC1	O=c1n(CCOc2ccccc2)cnn1CCCN1CCN(c2ccccc2)CC1	12
1178	O=C1NC(=O)C(c2ccccc2)(c2ccccc2)N1	O=S(Cc1ccccn1)c1nc2ccccc2[nH]1	12
1179	O=C(CC12CC3CC(CC(C3)C1)C2)N1CCC2CC21	c1ccccc1	12
1180	c1ccc2c(c1)CC1NCCC23CCCCC13	c1ccc2c(c1)Nc1ccccc1S2	12
1181	c1ccc2c(c1)Sc1ccccc1N2CCCN1CCNCC1	C1=CC2C3Cc4cccc5c4C2(CCN3)C(C1)O5	12
1182	c1ccc2c(c1)Sc1ccccc1N2CCCN1CCNCC1	C(CCN1CCNCC1)=C1c2ccccc2Sc2ccccc21	12
1183	O=C1CN=C(c2ccccc2)c2ccccc2N1	c1cc(NC2=NCCN2)c2nsnc2c1	12
1184	O=C1C=CC=CCCCCCCCCC=COC2Oc3ccc4cc(c(C=NN5CCN(C6CCCC6)CC5)cc4c3C2=O)N1	O=C1C=C2CCC3C4CCCC4CCC3C2CC1	12
1185	O=C1CN=C(c2ccccc2)c2ccccc2N1	c1cc2c(c3c1CCC3)CCO2	12
1186	c1ccc2c(CC3=NCCN3)cccc2c1	c1ccccc1	12
1187	c1ccc(Nc2ncnc3cc(OC4CCOC4)ccc23)cc1	c1ccccc1	12
1188	c1ccc(Cc2ccccc2)cc1	c1ccc2c(c1)CCC1C2CCC2CCCC21	12
1189	O=C1CN=C(c2ccccc2)c2ccccc2N1	c1ccc(-c2cncnn2)cc1	12
1190	c1ccc2c3c([nH]c2c1)COCC3	c1ccccc1	12
1191	O=C(Cc1ccccc1)OC1CC2[NH2+]C(C1)C1OC21	c1ccc(Cc2ccccc2)cc1	12
1192	O=C(OC1CCC2CC3c4[nH]c5ccccc5c4CCN3CC2C1)c1ccccc1	O=C1CN=C(c2ccccc2)c2ccccc2N1	12
1193	c1ccc(C2=NCc3nncn3-c3ccccc32)cc1	O=C(Nc1ccccc1)C1CCCCN1	12
1194	O=C1CN=C(c2ccccc2)c2ccccc2N1	C1=Cc2ccccc2Cc2ccccc21	12
1195	O=C1c2ccccc2C(=O)c2cc3c(cc21)CCCC3OC1CCCCO1	O=C1CC(=O)N(c2ccccc2)N1c1ccccc1	12
1196	O=C(OC1CC2CC3CC(C1)N2CC3=O)c1c[nH]c2ccccc12	c1ccccc1	12
1197	c1ccc(NCc2ccco2)cc1	c1ccccc1	12
1198	c1ccccc1	O=c1[nH]c(=O)c2[nH]cnc2[nH]1.O=c1[nH]c(=O)c2[nH]cnc2[nH]1	12
1199	O=C(Cc1ccccc1)OC1CC2[NH2+]C(C1)C1OC21	C1=CC2C3Cc4cccc5c4C2(CCN3)C(C1)O5	12
1200	O=C(Cc1ccccc1)OC1CC2[NH2+]C(C1)C1OC21	O=C1CCC2C3Cc4cccc5c4C2(CCN3)C1O5	12
1201	O=C(Nc1ccccc1)c1cnoc1	c1ccccc1	12
1202	O=C1CC(=O)NC(=O)N1	O=c1oc2ccccc2cc1Cc1ccccc1	12
1203	O=S(Cc1ccccn1)c1nc2ccccc2[nH]1	c1ccc(CC2CCCCN2)cc1	12
1204	O=C1c2ccccc2C(=O)c2cc3c(cc21)CCCC3OC1CCCCO1	O=C(c1ccccc1)c1cccs1	12
1205	O=C(Nc1ccccn1)c1ccc2[nH]c(CNc3ccccc3)nc2c1	c1ccccc1	12
1206	O=C1CN=C(c2ccccc2)c2ccccc2N1	C1=Cc2ccccc2C(=C2CCNCC2)c2ccccc21	12
1207	O=C1CC(=O)NC(=O)N1	c1ccc(C2=NCc3nncn3-c3ccccc32)cc1	12
1208	O=C1CC(=O)NC(=O)N1	c1ccc(C2=NCc3nncn3-c3sccc32)cc1	12
1209	O=C1c2ccccc2C(=O)c2cc3c(cc21)CCCC3OC1CCCCO1	O=C(Nc1ccccn1)C1=Cc2sccc2S(=O)(=O)N1	12
1210	C1CCC(OC2CCCOC2)OC1	c1ccccc1	12
1211	c1ccc2c(c1)C1CCC2c2ccccc21	c1ccccc1	12
1212	c1ccc(C2=NCc3nncn3-c3ccccc32)cc1	c1ccc(C(c2ccccc2)N2CCNCC2)cc1	12
1213	C1=CC(c2ccccc2)C=CN1	C1CC2OCCC2O1	12
1214	O=C1C=CC(=O)C(Cc2ccccc2)=C1	c1ccccc1	12
1215	C(CCN1CCNCC1)=C1c2ccccc2Sc2ccccc21	c1ccc(C(c2ccccc2)N2CCNCC2)cc1	12
1216	O=C1CN=C(c2ccccc2)c2ccccc2N1	c1ccc(CCCCN2CCC(C(c3ccccc3)c3ccccc3)CC2)cc1	12
1217	O=C1c2ccccc2C(=O)c2cc3c(cc21)CCCC3OC1CCCCO1	c1ccc(N=Nc2ccccc2)cc1	12
1218	c1ccccc1	O=C1N(Cc2ccccc2)C2C[S+]3CCCC3C2N1Cc1ccccc1	12
1219	O=C1Nc2cccnc2N(C2CC2)c2ncccc21	O=C1C=C2CCC3C4CCCC4CCC3C2CC1	12
1220	c1ccc(C2CNCCO2)cc1	c1ccccc1	12
1221	c1ccc(Cc2ccccc2)cc1	c1ccc(CN2CCc3sccc3C2)cc1	12
1222	O=C1CN=C(c2ccccc2)c2ccccc2N1	C1OC2COC3OCOC3C2O1	12
1223	c1ccc(C2CCCCC2)cc1	O=C1CN=C(c2ccccc2)c2ccccc2N1	12
1224	O=C1c2ccccc2C(=O)c2cc3c(cc21)CCCC3OC1CCCCO1	c1ccc(Oc2ccccc2)cc1	12
1225	C1=CC(NC2CCC(OC3CCCOC3)OC2)CCC1	c1ccccc1	12
1226	O=C1c2ccccc2C(=O)c2cc3c(cc21)CCCC3OC1CCCCO1	c1ccc(Nc2ccccn2)cc1	12
1227	O=C1CC(=O)NC(=O)N1	O=C(CNCCCc1ccccc1)N1CCCC1	12
1228	O=c1cc[nH]c2cc(N3CCNCC3)ccc12	O=C1C=C(C2CCC3C2CCC2C4CCC(OC5CCC(OC6CCC(OC7CCCCO7)CO6)CO5)CC4CCC23)CO1	12
1229	c1ccc2c(c1)Nc1ccccc1S2	C=C1c2ccccc2CCc2ccccc21	12
1230	O=C1CC(=O)NC(=O)N1	O=C1C2=CC3C(=O)C=CCC3CC2Cc2ccccc21	12
1231	c1ccc(Cc2ccccc2)cc1	c1ccc(C2CCN(CCC(c3ccccc3)c3ccccc3)CC2)cc1	12
1232	C1=CC(c2ccccc2)C=CN1	O=C1CCCC(CCC2CC=CC3=CCCCC32)O1	12
1233	c1nc(-c2cnn(CC3CCCC3)c2)c2cc[nH]c2n1	c1ccccc1	12
1234	O=C(CCC=CCc1ccc2c(c1)C(=O)OC2)OCCN1CCOCC1	c1ccccc1	12
1235	C(CCN1CCNCC1)=C1c2ccccc2Sc2ccccc21	O=C(Nc1ccccc1)C1CCCCN1	12
1236	c1ncc2ncn(C3CCCO3)c2n1	O=C1C=C(C2CCC3C2CCC2C4CCC(OC5CCC(OC6CCC(OC7CCCCO7)CO6)CO5)CC4CCC23)CO1	12
1237	O=C(C=Cc1ccccc1)OC1CCC2CC3c4[nH]c5ccccc5c4CCN3CC2C1	c1ccccc1	12
1238	O=S(Cc1ccccn1)c1nc2ccccc2[nH]1	c1ccc(CN2CCc3sccc3C2)cc1	12
1239	c1ccc2c(c1)CCc1ccccc1N2	O=C(CNCCCc1ccccc1)N1CCCC1	12
1240	O=S(Cc1ccccn1)c1nc2ccccc2[nH]1	O=C1CCCCOC(=O)CC(OC2CCCCO2)CC(OC2CCCCO2)CCC1	12
1241	O=C(CNC(=O)CNC(=O)C1CCCN1C(=O)CNC(=O)CNC(=O)CNC(=O)C(Cc1ccccc1)NC(=O)CNC(=O)CNC(=O)CNC(=O)CNC(=O)CNC(=O)CNC(=O)CNC(=O)C1CCCN1C(=O)CNC(=O)C1CCCN1C(=O)CCc1ccccc1)NCCc1ccccc1	c1ccccc1	12
1242	O=C1C=CC=CCCCCCCCCC=COC2Oc3ccc4c(c3C2=O)C2=NC3(CCNCC3)NC2=C(N1)C4=O	O=C1C=C2CCC3C4CCCC4CCC3C2CC1	12
1243	O=C1C=C2CCC3C4CCCC4CCC3C2CC1	c1ccc2c(c1)OCO2	12
1244	O=C1C=C2CCC3C4CCCC4CCC3C2CC1	O=C(NCCC1CCC1)C1NCC2CC21	12
1245	O=C1C=C2CCC3C4CCCC4CCC3C2CC1	O=C(NC1CCc2ccccc21)C(CCCN1CCN(Cc2cccnc2)CC1)Cc1ccccc1	12
1246	c1ccc(-c2ccnn2-c2ccccc2)cc1	c1ccccc1	12
1247	C1=C2c3cccc4[nH]cc(c34)CC2NCC1	O=S(Cc1ccccn1)c1nc2ccccc2[nH]1	12
1248	O=C1CN(c2ccccc2)C(=S)N1c1ccccc1	O=C1C=C2CCC3C4CCCC4CCC3C2CC1	12
1249	C1CCC(OC2CCC(OC3CCC(OC4CCC(OC5CCCOC5)OC4)OC3)OC2)OC1	c1ccccc1	12
1250	c1ccccc1	C1=NCC2c3ccccc3Cc3ccccc3N12	12
1251	O=C1CNC(=O)CNC(=O)C(Cc2c[nH]c3ccccc23)NC(=O)C(Cc2ccccc2)NC(=O)C(NC(=O)CCc2ccccc2)CSSCCN1	c1ccccc1	12
1252	O=C1CN=C(c2ccccc2)c2ccccc2N1	O=C1NC(=O)C(c2ccccc2)N1	12
1253	O=C1CN=C(c2ccccc2)c2ccccc2N1	O=C1NCC(COc2ccccc2)O1	12
1254	O=S(Cc1ccccn1)c1nc2ccccc2[nH]1	c1c[nH]cn1	12
1255	O=C1C=C2C=CC3C4CCCC4CCC3C2CC1	O=c1oc2ccccc2cc1Cc1ccccc1	12
1256	O=C1CN=C(c2ccccc2)c2ccccc2N1	O=C1Nc2ccccc2C(C#CC2CC2)O1	12
1257	c1ccc2c(c1)Nc1ccccc1S2	c1ccc(C2CCN(CCC(c3ccccc3)c3ccccc3)CC2)cc1	12
1258	c1ccc2c(c1)Nc1ccccc1S2	c1ccc(C2=NCc3nncn3-c3sccc32)cc1	12
1259	O=C(NCC1CCCN1)c1ccccc1	c1ccc(C(c2ccccc2)N2CCNCC2)cc1	12
1260	O=C(NCC1CCCN1)c1ccccc1	c1ccc2c(c1)CCc1ccccc1N2	12
1261	O=C(NCC1CCCN1)c1ccccc1	c1ccc2c(c1)Sc1ccccc1N2CCCN1CCNCC1	12
1262	c1ccc2ncccc2c1	c1ccc2c(c1)CCc1ccccc1N2	12
1263	O=c1oc2ccccc2cc1Cc1ccccc1	c1ccc(Oc2ccccc2)cc1	12
1264	c1ccc2c3c([nH]c2c1)C1CC2CCCCC2CN1CC3	O=C1CN=C(c2ccccc2)c2ccccc2N1	12
1265	O=C1CN=C(c2ccccc2)c2ccccc2N1	O=c1[nH]c(=O)c2nc[nH]c2[nH]1.c1ccc(Cc2ccccc2)cc1	12
1266	c1ccc2ncccc2c1	c1ccc(Cc2ccccc2)cc1	12
1267	O=C1C=C2CCC3C4CCCC4CCC3C2CC1	O=C(NCc1cscn1)NC(CCN1CCOCC1)C(=O)NC(CCC(Cc1ccccc1)NC(=O)OCc1cncs1)Cc1ccccc1	12
1268	O=C1CN=C(c2ccccc2)c2ccccc2N1	O=C1CCC(=O)N1	12
1269	C1CCNCC1	c1ccccc1	12
1270	O=C1CN=C(c2ccccc2)c2ccccc2N1	O=C(OC1C[NH+]2CCC1CC2)C(c1ccccc1)c1ccccc1	12
1271	c1ccccc1	O=C(Nc1ccccn1)c1ccc2[nH]c(CNc3ccccc3)nc2c1	12
1272	c1ccc(-c2ccccc2)cc1	O=C1C=C2CCC3C4CCCC4CCC3C2CC1	12
1273	c1ccccc1	c1ccc(CNCCOc2ccccc2)cc1	12
1274	O=C1CN=C(c2ccccc2)c2ccccc2N1	C(CCN1CCCCC1)=C(c1cccs1)c1cccs1	12
1275	O=C1C=C2CCC3C4CCCC4CCC3C2CC1	O=c1cc[nH]c2cc(N3CCNCC3)ccc12	12
1276	O=C1C=C2CCC3C4CCCC4CCC3C2CC1	O=c1c2ccccc2nc(CNc2ncnc3[nH]cnc23)n1-c1ccccc1	12
1277	O=S1(=O)NC(C2CC3C=CC2C3)Nc2ccccc21	c1ccccc1	12
1278	O=S(Cc1ccccn1)c1nc2ccccc2[nH]1	O=C(c1ccccc1)c1coc2ccccc12	12
1279	c1ccccc1	O=C(OCCNCCC(c1ccccc1)c1ccccc1)C1=CNC=CC1c1ccccc1	12
1280	c1ccccc1	c1ccc(Cc2nccc3ccccc23)cc1	12
1281	c1cc2c3c(c[nH]c3c1)CC1NCCCC21	O=C1C=CC2C(=C1)CCC1C3CCCC3CCC21	12
1282	O=C1CN=C(c2ccccc2)c2ccccc2N1	O=C1CC(=O)N(c2ccccc2)c2ccccc2N1	12
1283	O=C1CN=C(c2ccccc2)c2ccccc2N1	O=C(c1ccccc1)c1ccccc1	12
1284	O=C1CN=C(c2ccccc2)c2ccccc2N1	O=C(Cc1ccccc1)OC1CC2NC(C1)C1OC21	12
1285	c1ccc(Cc2ccccn2)cc1	c1ccc(COc2ccccc2)cc1	12
1286	c1cc2c3c(c[nH]c3c1)CC1NCCCC21	C1=CC(c2ccccc2)C=CN1	12
1287	O=C(CNCCCc1ccccc1)N1CCCC1	c1ccc(-c2ccccc2)cc1	12
1288	C1=Cc2ccccc2C(=C2CCNCC2)c2ccccc21	c1ccccc1	12
1289	O=C1C=C2CCC3C4CCCC4CCC3C2CC1	O=C1CC(=O)OCC2OC(=O)N(CCCCn3cnc(-c4cccnc4)c3)C2CC(=O)CCCC(OC2CCCCO2)C1	12
1290	O=C1CN=C(c2ccccc2)c2ccccc2N1	O=C1C=CC2C(=C1)CCC1C3CCCC3CCC21	12
1291	c1ccc2c(c1)Sc1ccccc1N2CCCN1CCNCC1	c1ccc2ccccc2c1	12
1292	O=C1C=C2CCC3C4CCCC4CCC3C2CC1	c1ccc(CCCCNCc2ccc(-c3ccccn3)cc2)cc1	12
1293	O=S(Cc1ccccn1)c1nc2ccccc2[nH]1	c1ccncc1	12
1294	O=C(CC[NH+]1CCc2ccccc2C1Cc1ccccc1)OCCCCCOC(=O)CC[NH+]1CCc2ccccc2C1Cc1ccccc1.c1ccccc1.c1ccccc1	O=C1c2ccccc2C(=O)c2cc3c(cc21)CCCC3OC1CCCCO1	12
1295	O=c1oc2ccccc2cc1Cc1ccccc1	O=C(Cc1ccccc1)NC1C(=O)N2C=CCSC12	12
1296	O=C1CN=C(c2ccccc2)c2ccccc2N1	c1ccc2oncc2c1	12
1297	O=C(c1ccccc1)c1ccccc1	O=C1C=C2CCC3C4CCCC4CCC3C2CC1	12
1298	O=C(c1ccccc1)c1ccccc1	c1ccc(Oc2ccccc2)cc1	12
1299	O=C(C=Cc1ccccc1)Nc1ccccc1	c1ccccc1	12
1300	O=c1oc2ccccc2cc1Cc1ccccc1	O=C(NC1C(=O)N2CCSC12)c1conc1-c1ccccc1	12
1301	c1ccc(-c2ncoc2-c2ccccc2)cc1	c1ccccc1	12
1302	c1ccc(Nc2ccccc2)cc1	c1ccc(Oc2ccccc2)cc1	12
1303	O=C1CN=C(c2ccccc2)c2ccccc2N1	O=c1[nH]c2ccccc2o1	12
1304	c1ccc(Nc2ccccn2)cc1	c1ccccc1	12
1305	c1ccc2c(c1)Sc1ccccc1N2CCCN1CCNCC1	c1ccc(C2CC2)cc1	12
1306	O=C(CCc1ccccc1)OC1C=C2CC(=O)C3CCC4OCC4C3C(OC(=O)c3ccccc3)C(C2)C1	O=C1c2ccccc2C(=O)c2cc3c(cc21)CCCC3OC1CCCCO1	12
1307	c1ccc(Cc2ccccc2)cc1	O=C1CCCCOC(=O)CC(OC2CCCCO2)CC(OC2CCCCO2)CCC1	11
1308	O=C1C=C2CCC3C(=C2CC1)C(c1ccccc1)CC1CCCC13	O=C1C=C2CCC3C4CCCC4CCC3C2CC1	11
1309	O=C1C=C2CCC3C4CCCC4CCC3C2CC1	c1ccc(C2(Cn3ccnc3)OCC(COc3ccc(N4CCNCC4)cc3)O2)cc1	11
1310	c1ccccc1	O=C1C=C2CCC3C4CCC(=O)C4CCC3C2CC1	11
1311	C1=CC2C3Cc4cccc5c4C2(CCN3)C(C1)O5	O=C1CC(=O)NC(=O)N1	11
1312	c1ccc2[nH]ccc2c1	c1ccc2c(c1)CCc1ccccc1N2	11
1313	O=C1C=C2C(CC1)C1CCC3C(C4CC4C34CCC(=O)O4)C1C1CC21	c1ccccc1	11
1314	O=C1CN=C(c2ccccc2)c2ccccc2N1	O=C1NCN(c2ccccc2)C12CCN(CCCC(c1ccccc1)c1ccccc1)CC2	11
1315	O=C(C1CC1)C(c1ccccc1)N1CCc2sccc2C1	c1ccccc1	11
1316	O=C(NCC1CCCCN1)c1ccccc1	c1ccccc1	11
1317	O=C1CN=C(c2ccccc2)c2ccccc2N1	O=C1NCCN1CCN1CCC(c2cn(-c3ccccc3)c3ccccc23)CC1	11
1318	c1ccc2c(c1)Nc1ccccc1S2	C1CCCCC1	11
1319	O=C1C=C2CCC3C4CCCC4CCC3C2CC1	c1ccc(C(Cc2ccncn2)Cn2cncn2)cc1	11
1320	c1ccccc1	O=C(CNCCCc1ccccc1)N1CCC2CCCCC21	11
1321	O=C1CN=C(c2ccccc2)c2ccccc2N1	c1ccsc1	11
1322	c1ccc2c(c1)CC1C3CCCCC23CCN1CC1CCC1	O=C1CN=C(c2ccccc2)c2ccccc2N1	11
1323	c1ccccc1	O=C1C=C2CCC3C4CCCC4CC(=O)C3C2CC1	11
1324	c1ccc2c(c1)Nc1ccccc1S2	c1ccc(C2CCNCC2)cc1	11
1325	c1ccc(C2CCCc3ccccc32)cc1	c1ccccc1	11
1326	O=C1CN=C(c2ccccc2)c2ccccc2N1	O=C(CCCN1CCC(N2CCCCC2)CC1)c1ccccc1	11
1327	O=C(c1ccccc1)c1ccc2n1CCC2	c1ccccc1	11
1328	c1ncn(Cc2ccc3[nH]ccc3c2)n1	c1ccccc1	11
1329	c1ccccc1	O=C(C[PH](=O)CCCCc1ccccc1)N1CCC(C2CCCCC2)C1	11
1330	O=C1CN=C(c2ccccc2)c2ccccc2N1	c1ccc(CN2CCc3sccc3C2)cc1	11
1331	O=C1CN=C(c2ccccc2)c2ccccc2N1	O=C1c2cc[nH]c2CCC1CN1CCOCC1	11
1332	c1ccc(Nc2ccccc2)cc1	c1ccc(Nc2ccccn2)cc1	11
1333	c1ccc(CCNCCCOc2ccccc2)cc1	c1ccccc1	11
1334	c1ccc2c(c1)CCc1ccccc1N2	c1ccc(C(c2ccccc2)N2CCNCC2)cc1	11
1335	O=C1CN=C(c2ccccc2)c2ccccc2N1	O=C1C2CCCCC2C(=O)N1CCCCN1CCN(c2nsc3ccccc23)CC1	11
1336	c1ccc(Oc2ccccc2)cc1	O=S1(=O)NCNc2ccccc21	11
1337	c1ccc2c(c1)Nc1ccccc1S2	c1ccc2c(c1)CCc1cccnc1C2=C1CCNCC1	11
1338	c1ccccc1	C=C1CC2CCC3C4C=CC(=O)C=C4CCC3C2C1	11
1339	c1ccc(Cc2ccccc2)cc1	C=C1c2ccccc2CCc2ccccc21	11
1340	c1ccc(C2CC2)cc1	C1=CC2C3Cc4cccc5c4C2(CCN3)C(C1)O5	11
1341	O=C1C=C2CCC3C4CCCC4CCC3C2CC1	c1ccc(CN2CCc3sccc3C2)cc1	11
1342	O=C1C=CC2C(=C1)CCC1C2CCC2C1CC1OC=NC12	c1ccccc1	11
1343	c1ccc(C2CC2)cc1	O=C1CCC2C3Cc4cccc5c4C2(CCN3)C1O5	11
1344	O=C1C=C2CCC3C4CCCC4CCC3C2CC1	c1ccc(COc2ccccc2)cc1	11
1345	O=C1CC(=O)NC(=S)N1	O=C1CN=C(c2ccccc2)c2ccccc2N1	11
1346	O=C(CCCN1CCCCC1)c1ccccc1	c1ccccc1	11
1347	O=C1CN=C(c2ccccc2)c2ccccc2N1	O=C(CNCC(=O)NCCc1ccccc1)NCCc1ccccc1	11
1348	c1ccc(Nc2nccc(Oc3ccccc3)n2)cc1	c1ccccc1	11
1349	c1ccc(C2CC2)cc1	c1ccc2c(c1)Nc1ccccc1S2	11
1350	O=C1CN=C(c2ccccc2)c2ccccc2N1	O=C1CN2C(=O)C=COC2(c2ccccc2)c2ccccc2N1	11
1351	c1ccc(Cc2ccccc2)cc1	c1ccc2c(c1)CCc1cccnc1C2=C1CCNCC1	11
1352	O=C1CCC2C3Cc4cccc5c4C2(CCN3)C1O5	c1ccc2c(c1)Sc1ccccc1N2CCCN1CCNCC1	11
1353	O=C1C=CC=CCCCCCCCCC=COC2Oc3ccc4cc(c(C=NN5CCNCC5)cc4c3C2=O)N1	C1=CC(c2ccccc2)C=CN1	11
1354	O=C1CN=C(c2ccccc2)c2ccccc2N1	O=C1CN=C(c2ccccc2)c2ccccc2N1CC1CC1	11
1355	c1ccc2c(c1)Sc1ccccc1N2CCC1CCCCN1	c1ccc2c(c1)Nc1ccccc1S2	11
1356	O=c1ncccn1C1CCCO1	c1ccccc1	11
1357	O=C1CC(=O)NC(=O)N1	c1ccc(NC2=NCCN2)cc1	11
1358	c1ccccc1	O=C1CNC(=O)CNC(=O)C(Cc2c[nH]c3ccccc23)NC(=O)C(Cc2ccccc2)NC(=O)C(NC(=O)CCc2ccc3ccccc3c2)CSSCCN1	11
1359	O=C1CC2(CCCC2)CC(=O)N1CCCCN1CCN(c2ncccn2)CC1	O=C1CN=C(c2ccccc2)c2ccccc2N1	11
1360	c1ccccc1	O=C(CC12CC3CC(CC(C3)C1)C2)N1CCC2CC21	11
1361	c1cc2c(cc1CCCN1CCCC1)OCCO2	c1ccccc1	11
1362	c1cc2c(cc1-c1ccc3[nH]c(C4NC5CCC4C5)nc3c1)Cc1cc(-c3c[nH]c(C4CC5(CC5)CN4)n3)ccc1-2	c1ccccc1	11
1363	c1cc2c(c3c1CCC3)CCO2	c1ccccc1	11
1364	C1=Nc2ccccc2C(c2ccccc2)=[NH+]C1	O=C1CN=C(c2ccccc2)c2ccccc2N1	11
1365	O=C1CN=C(c2ccccc2)c2ccccc2N1	O=S(Cc1ccccn1)c1nc2ccccc2[nH]1	11
1366	c1ccccc1	O=C1C=CC2C(=C1)CCC1C2CCC2C(OC(=O)c3ccco3)CCC21	11
1367	O=C1CN=C(c2ccccc2)c2ccccc2N1	C1=Cc2ccccc2Sc2ccccc21	11
1368	O=C(NCC1CCCN1)c1ccccc1	c1ccc(Cc2ccccc2)cc1	11
1369	c1ccccc1	c1ccc(N(CC2=NCCN2)c2ccccc2)cc1	11
1370	O=C1NCNC(=O)C1c1ccccc1	C1=CC(c2ccccc2)C=CN1	11
1371	O=C1CN=C(c2ccccc2)c2ccccc2N1	c1ccc(Sc2ccccc2N2CCNCC2)cc1	11
1372	c1ccc2c3c([nH]c2c1)CCCC3	c1ccccc1	11
1373	O=C(CCCN1CCC(c2ccccc2)CC1)c1ccccc1	O=C1CN=C(c2ccccc2)c2ccccc2N1	11
1374	O=C1C=C2CCC3C4CCCC4CCC3C2CC1	O=c1[nH]ncn1-c1ccc(N2CCN(c3ccc(OCC4COC(Cn5cncn5)(c5ccccc5)O4)cc3)CC2)cc1	11
1375	c1ccc2c(c1)Nc1ccccc1S2	O=C1CCC2C3Cc4cccc5c4C2(CCN3)C1O5	11
1376	O=C1CN=C(c2ccccc2)c2ccccc2N1	c1ccc(OCCCN2CCOCC2)cc1	11
1377	c1ccccc1	c1ccc(C2CNCCc3ccccc32)cc1	11
1378	c1ccccc1	O=C1CCC2C3=CCc4ccccc4C3CCC12	11
1379	O=C1C=CC=CCCCCCCCCC=COC2Oc3ccc4cc(c(C=NN5CCN(C6CCCC6)CC5)cc4c3C2=O)N1	C1=CC(c2ccccc2)C=CN1	11
1380	c1ccc(Cc2ccccc2)cc1	c1ccc(C2=NCc3nncn3-c3ccccc32)cc1	11
1381	c1ccccc1	O=C1CCC2C1CCC1C3CCCCC3=CCC21	11
1382	c1ccc(Cc2ccccc2)cc1	c1ccc(C2=NCc3nncn3-c3sccc32)cc1	11
1383	O=C1c2ccccc2C(=O)c2cc3c(cc21)CCCC3OC1CCCCO1	c1ccc2c(c1)Nc1ccccc1S2	11
1384	O=C1CC(=O)NC(=O)N1	C1CCCCC1	11
1385	c1ccccc1	O=C1CC(=O)NC(=S)N1	11
1386	O=C1CCC2C3Cc4cccc5c4C2(CCN3)C1O5	C(CCN1CCNCC1)=C1c2ccccc2Sc2ccccc21	11
1387	O=C1C=C2CCC3C4CCCC4CCC3C2CC1	O=c1[nH]ncn1-c1ccc(N2CCN(c3ccc(OCC4COC(Cn5cncn5)(c5ccccc5)C4)cc3)CC2)cc1	11
1388	c1ccc(Cc2ccccc2)cc1	O=C(Nc1ccccc1)C1CCCCN1	11
1389	O=C1CN=C(c2ccccc2)c2ccccc2N1	c1ccc2c(c1)Sc1ccccc1N2CCC1CCCCN1	11
1390	c1ccccc1	O=C1C=CC2C(=C1)CCC1C2CCC2C1CC1OC=NC12	11
1391	c1ccc(CCNCc2ccccc2)cc1	c1ccc2c(c1)Nc1ccccc1S2	11
1392	c1ccc2ccccc2c1	C1=CC(c2ccccc2)C=CN1	11
1393	C1=CC2C3Cc4cccc5c4C2(CCN3)C(C1)O5	c1ccc2c(c1)CCc1ccccc1N2	11
1394	O=C1CN=C(c2ccccc2)c2ccccc2N1	O=C(CCCN1CCCCC1)c1ccccc1	11
1395	O=C1CC(=O)NC(=O)N1	C(=Cc1ccccc1)CN1CCN(C(c2ccccc2)c2ccccc2)CC1	11
1396	c1ccc(Cc2ccccn2)cc1	c1ccncc1	11
1397	c1ccccc1	O=C1Nc2ccccc2CCC1NCCCc1ccccc1	11
1398	O=C1C=CC=CCCCCCCCCC=COC2Oc3ccc4c(c3C2=O)C2=NC3(CCNCC3)NC2=C(N1)C4=O	C1=CC(c2ccccc2)C=CN1	11
1399	O=C(NC1CCNCC1)c1cccc2c1OCC2	c1ccccc1	11
1400	O=C1CN=C(c2ccccc2)c2ccccc2N1	c1ccc2ccccc2c1	11
1401	c1ccccc1	c1ccc(CCNCc2ccccc2)cc1	11
1402	O=C1C2=CC3C(=O)C=CCC3CC2Cc2ccccc21	C1=CCCCC1	11
1403	c1ccccc1	c1ccc(OCC2=NCCN2)cc1	11
1404	c1ccccc1	O=C1C=CC2C(=C1)CCC1C2CCC2C1CC1OC(C3CCCCC3)OC12	11
1405	c1ccc(Cc2ccccc2)cc1	O=C(c1ccccc1)c1coc2ccccc12	11
1406	c1ccccc1	O=C1C=CC2C(=C1)CCC1C2CCC2C1CC1OC3(CCCC3)OC12	11
1407	C1=Cc2ccccc2Sc2ccccc21	c1ccccc1	11
1408	c1ccccc1	O=C(Nc1cccc(-c2ccccc2)n1)C1(c2ccc3c(c2)OCO3)CC1	10
1409	c1ccc(C2CCNCC2)cc1	O=S1(=O)NCNc2ccccc21	10
1410	O=C(NC(CCNS(=O)(=O)c1ccccc1)Cc1ccccc1)OC1CCOC1	c1ccccc1	10
1411	O=C1CC(=O)NC(=S)N1	c1ccc(Cc2ccccn2)cc1	10
1412	O=C1CN=C(c2ccccc2)c2ccccc2N1	O=C1CCC2C3Cc4cccc5c4C2(CCN3)C1O5	10
1413	c1ccc(Nc2ccccn2)cc1	O=C1C=CC2C(=C1)CCC1C2CCC2C1CC1OCOC12	10
1414	c1ccccc1	c1ccc(C2CNCCO2)cc1	10
1415	O=C(c1ccccc1)c1ccc[nH]1	c1ccccc1	10
1416	O=C1CCC2C3Cc4cccc5c4C2(CCN3)C1O5	C1=CC2C3Cc4cccc5c4C2(CCN3)C(C1)O5	10
1417	O=C1CC(=O)NC(=S)N1	O=S1(=O)NCNc2ccccc21	10
1418	O=C(CNC(=O)CNC(=O)C(Cc1ccccc1)NC(=O)CNC(=O)C(Cc1c[nH]c2ccccc12)NC(=O)C(Cc1cnc[nH]1)NC(=O)C1CCC(=O)N1)NCC(=O)N1CCCC1	c1ccccc1	10
1419	c1ccc(C2CCNCC2)cc1	c1ccc(Cc2ccccn2)cc1	10
1420	c1ccc(C2CC2)cc1	c1ccc(CCNCCc2ccccc2)cc1	10
1421	O=C(Nc1ccccc1)C1CCCCN1	c1ccc2ccccc2c1	10
1422	O=C1COC(=O)N1	c1ccccc1	10
1423	c1ccc(C2CCNCC2)cc1	c1ccc2c(c1)CCc1ccccc1N2	10
1424	c1ccc(CCCCCC2CCCC2)cc1	c1ccccc1	10
1425	O=C1CCN2CCc3ccccc3C2C1	c1ccc2c(c1)Nc1ccccc1S2	10
1426	c1ccc2ccccc2c1	O=C1CCCC1	10
1427	c1ccccc1	O=S1(=O)NC(C2CC3C=CC2C3)Nc2ccccc21	10
1428	O=C(NC1C(=O)N2CCSC12)C(NC(=O)N1CCNC1=O)c1ccccc1	C1CCC(OC2CCCC(OC3CCCCO3)C2)OC1	10
1429	c1ccc(Nc2ccccn2)cc1	O=C1CCCC1	10
1430	c1ccc(Nc2ccccn2)cc1	O=S1(=O)NCNc2ccccc21	10
1431	O=C(NC1CC2CCCC(C1)N2)c1n[nH]c2ccccc12	c1ccccc1	10
1432	O=C(Nc1cccc(-c2ccccc2)n1)C1(c2ccc3c(c2)OCO3)CC1	O=C1C=C2CCC3C4CCCC4CCC3C2CC1	10
1433	C(=Cc1ccccc1)CNCc1cccc2ccccc12	c1ccccc1	10
1434	c1ccc2c(c1)CCc1ccccc1N2	c1ccc2c(c1)CCc1ccccc1N2	10
1435	c1ccccc1	c1ccc(NC2CCN(CCc3cccs3)CC2)cc1	10
1436	c1ccc(CCCCc2ccccc2)cc1	c1ccccc1	10
1437	c1ccc(N=Nc2ccccc2)cc1	O=C1C=CC2C(=C1)CCC1C2CCC2C1CC1OCOC12	10
1438	c1ccc2c(c1)Sc1ccccc1N2CCC1CCCCN1	c1ccc(Cc2ccccn2)cc1	10
1439	c1ccc(Cc2ccccc2)cc1	O=C1C=C2CCC3C(=C2CC1)C(c1ccccc1)CC1CCCC13	10
1440	O=C1C=CC2C(=C1)CCC1C2CCC2C1CC1OCOC12	O=c1ccn(C2CC2)c2cc(N3CCNCC3)ccc12	10
1441	c1ccc2c(c1)[nH]c1ccccc12	c1ccccc1	10
1442	c1ccc2c(c1)Sc1ccccc1N2CCCN1CCNCC1	c1ccc2c(CC3CC4CCN3CC4)ccnc2c1	10
1443	c1ccccc1	c1ccc2c(c1)CC1CCCCCC2C1	10
1444	O=S1(=O)NCNc2ccccc21	C1CCNCC1	10
1445	O=C1C=CC2C(=C1)CCC1C2CCC2C1CC1OC(C3CCCCC3)OC12	c1ccccc1	10
1446	c1ccc(Cc2ccccn2)cc1	c1ccc(Cc2ccccn2)cc1	10
1447	c1ccc2c(c1)Sc1ccccc1N2CCCN1CCNCC1	C1CC2CCOC3OC4CCC(C1)C23OO4	10
1448	O=C1C=CC2C(=C1)CCC1C2CCC2C(OC(=O)c3ccco3)CCC21	c1ccccc1	10
1449	c1ccccc1	c1cnccn1	10
1450	O=C1CCC2C1CCC1c3ccccc3CCC12	O=S1(=O)NCNc2ccccc21	10
1451	O=C1CCC2C1CCC1c3ccccc3CCC12	O=C1C=C2CCC3C4CCCC4CCC3C2CC1	10
1452	O=C1CCC2C1CCC1C3CCCCC3=CCC21	c1ccccc1	10
1453	C1=C2c3cccc4[nH]cc(c34)CC2NCC1	c1ccc2c(c1)Nc1ccccc1S2	10
1454	O=C(Nc1ccccc1)C1CCCCN1	c1ccc(C2CC2)cc1	10
1455	O=C1Cc2ccccc2Sc2ccccc21	c1ccccc1	10
1456	O=C(OCc1coc(=O)o1)c1cccc2ncn(Cc3ccc(-c4ccccc4-c4noc(=O)[nH]4)cc3)c12	c1ccccc1	10
1457	O=C1NC(=O)C(c2ccccc2)C(=O)N1	c1ccc2c(c1)CCc1ccccc1N2	10
1458	O=C1C=C2CCC3C4CCCC4CCC3C2CC1	c1ccncc1	10
1459	c1ccc2ccccc2c1	O=C1C=CC2C(=C1)CCC1C2CCC2C1CC1OCOC12	10
1460	O=C(Nc1ccc(Oc2ccnc3ccccc23)cc1)NC1CC1	c1ccccc1	10
1461	c1ccc(Cc2ccccc2)cc1	c1ccc2ccccc2c1	10
1462	O=C1NC(=O)C(Cc2ccc(OCCNc3ccccn3)cc2)S1	c1ccccc1	10
1463	c1ccc2c(c1)CC1CC2CCN1	O=C1CN=C(c2ccccc2)c2ccccc2N1	10
1464	O=S1(=O)NCNc2ccccc21	c1ccc2c(c1)Cc1ccccc1O2	10
1465	O=C1CCc2cncnc2N1Cc1ccc(-c2ccccc2-c2nn[nH]n2)cc1	c1ccccc1	10
1466	O=C1C=CC2C(=C1)CCC1C2CCC2C1CC1OCOC12	c1ccncc1	10
1467	c1ccc(C2=NCc3cncn3-c3ccccc32)cc1	O=C1CN=C(c2ccccc2)c2ccccc2N1	10
1468	O=C1CC(=O)N(c2ccccc2)N1c1ccccc1	O=C1C=CC2C(=C1)CCC1C2CCC2C1CC1OCOC12	10
1469	c1ccccc1	O=c1ccn(-c2ccccc2)c2nc(N3CC4CC4C3)ccc12	10
1470	O=C1NC(=O)C(c2ccccc2)(c2ccccc2)N1	c1ccc2c(c1)CCC1C2CCC2CCCC21	10
1471	C1N2CN3CN1CN(C2)C3	c1ccccc1	10
1472	O=C1NC(=O)C(c2ccccc2)(c2ccccc2)N1	c1ccc2c(c1)CCc1ccccc1N2	10
1473	c1ccccc1	O=c1cc[nH]c2ncccc12	10
1474	c1ccccc1	O=c1cc[nH]c2nc(N3CCNCC3)ccc12	10
1475	O=C1CC(=O)NC(=O)N1	O=C1CC(=O)NC(=S)N1	10
1476	C1=CC(c2ccccc2)C=CN1	c1ccc(NC2=NCCN2)cc1	10
1477	O=C1NC(=O)C(c2ccccc2)(c2ccccc2)N1	O=C1C=CC2C(=C1)CCC1C2CCC2C1CC1OCOC12	10
1478	c1ccc(OCCCN2CCOCC2)cc1	c1ccccc1	10
1479	c1ccccc1	O=c1cc[nH]c2cc(-c3ccncc3)ccc12	10
1480	O=C1CC(=O)NC(=O)N1	O=c1[nH]c(=O)c2[nH]cnc2[nH]1	10
1481	C1=CC(c2ccccc2)C=CN1	c1ccc2[nH]ccc2c1	10
1482	c1ccc(-c2conc2-c2ccccc2)cc1	c1ccccc1	10
1483	c1ccc(Nc2ccccc2)cc1	O=S(Cc1ccccn1)c1nc2ccccc2[nH]1	10
1484	C1CCC(OC2CCCC(OC3CCCCO3)C2)OC1	O=C1CC(=O)N(c2ccccc2)N1c1ccccc1	10
1485	c1ccc2c(c1)CCc1ccccc1N2	c1ccc(C2CC2)cc1	10
1486	O=C1C=CC2C(=C1)CCC1C3CCCC3CC(=O)C21	O=C1C=C2CCC3C4CCCC4CCC3C2CC1	10
1487	C1=Cc2ccccc2C1=Cc1ccccc1	c1ccccc1	10
1488	c1ccc(C2=NCc3nncn3-c3ccccc32)cc1	O=C1CC(=O)NC(=O)N1	10
1489	C1CCC(OC2CCCC(OC3CCCCO3)C2)OC1	c1ccc2ccccc2c1	10
1490	C1CCC(OC2CCCC(OC3CCCCO3)C2)OC1	O=C(c1ccccc1)n1ccc2ccccc21	10
1491	O=c1c(CCN2CCC(c3noc4ccccc34)CC2)cnc2n1CCCC2	c1ccc(Cc2ccccc2)cc1	10
1492	C(C=C1CCCC2CCCC12)=C1CCCCC1	O=S1(=O)NCNc2ccccc21	10
1493	O=C(CC[NH+]1CCc2ccccc2C1Cc1ccccc1)OCCCCCOC(=O)CC[NH+]1CCc2ccccc2C1Cc1ccccc1.c1ccccc1.c1ccccc1	C1CCC(OC2CCCC(OC3CCCCO3)C2)OC1	10
1494	O=c1[nH]nc(CN2CCOC(OCc3ccccc3)C2c2ccccc2)[nH]1	c1ccccc1	10
1495	O=S1(=O)NCNc2ccccc21	c1ccc(C2CC2)cc1	10
1496	O=C1CC(=O)N(c2ccccc2)c2ccccc2N1	c1ccccc1	10
1497	O=C(c1ccccc1)c1cccs1	O=C1C=CC2C(=C1)CCC1C2CCC2C1CC1OCOC12	10
1498	O=C(c1ccccc1)c1cccs1	O=C1CCCC1	10
1499	O=C(c1ccccc1)c1cccs1	O=S1(=O)NCNc2ccccc21	10
1500	C1CCC(OC2CCCC(OC3CCCCO3)C2)OC1	c1ccc(Nc2ccccn2)cc1	10
1501	c1ccc(COc2ccccc2)cc1	c1ccc(Cc2ccccc2)cc1	10
1502	O=C(OC1c2nccnc2C(=O)N1c1ccccn1)N1CCNCC1	c1ccc2c(c1)Nc1ccccc1S2	10
1503	O=C1CC(=O)N(c2ccccc2)N1c1ccccc1	O=S1(=O)NCNc2ccccc21	10
1504	O=C(c1ccccc1)n1ccc2ccccc21	O=C1C=CC2C(=C1)CCC1C2CCC2C1CC1OCOC12	10
1505	c1ccccc1	O=c1cn[nH]c2cc3c(cc12)OCO3	10
1506	O=C(c1ccccc1)n1ccc2ccccc21	O=C1CCCC1	10
1507	O=C(OC1c2nccnc2C(=O)N1c1ccccn1)N1CCNCC1	c1ccc(Cc2ccccn2)cc1	10
1508	c1ccc(Cc2ccccc2)cc1	c1ccc(COc2ccccc2)cc1	10
1509	c1ccc(COc2cncc(-c3cnn(C4CCNCC4)c3)c2)cc1	c1ccccc1	10
1510	O=C1c2ccccc2C(=O)c2cc3c(cc21)CCCC3OC1CCCCO1	c1ccc2c(c1)CCc1ccccc1N2	10
1511	c1ccc(Nc2ccccc2)cc1	c1c[nH]cn1	10
1512	O=C1CC(=O)N(c2ccccc2)N1c1ccccc1	O=C1CCCC1	10
1513	O=C(c1ccccc1)n1ccc2ccccc21	O=S1(=O)NCNc2ccccc21	10
1514	C1CCC(OC2CCCC(OC3CCCCO3)C2)OC1	c1ccc(N=Nc2ccccc2)cc1	10
1515	C1=CC(c2ccccc2)C=CN1	c1ccc(COc2ccccc2)cc1	10
1516	O=C1NC(=O)C(c2ccccc2)(c2ccccc2)N1	c1ccc(Nc2ccccc2)cc1	10
1517	c1ccccc1	c1cc(N2CCCCC2)nc[nH+]1	10
1518	O=S1(=O)NCNc2ccccc21	c1ccc(C2OCc3ccccc32)cc1	10
1519	C1CCC(OC2CCCC(OC3CCCCO3)C2)OC1	O=C(c1ccccc1)c1cccs1	10
1520	c1ccc2c(c1)CCNCC2	c1ccccc1	10
1521	O=C(COc1ccccc1)NC(CCC(Cc1ccccc1)NC(=O)CN1CCCNC1=O)Cc1ccccc1	c1ccccc1	10
1522	c1ccc(Oc2ccccc2)cc1	O=C1CCCC1	10
1523	O=C1C=CC2C(=C1)CCC1C3CCCC3CCC21	C1CCNCC1	10
1524	O=C1C=C2CCC3C(CCC4C3CC3OCOC34)C2CC1	O=C1C=C2CCC3C4CCCC4CCC3C2CC1	10
1525	c1ccc2c(CCCCN3CCN(c4ccc5occc5c4)CC3)c[nH]c2c1	c1ccccc1	10
1526	c1cc(-c2ccc3ccccc3c2)cc(C23CC4CC(CC(C4)C2)C3)c1	c1ccccc1	10
1527	c1ccc(N=Nc2ccccc2)cc1	O=S1(=O)NCNc2ccccc21	10
1528	O=S1(=O)NCNc2ccccc21	O=C(Cc1ccccc1)OC1CC2CCC(C1)N2	10
1529	c1ccc(C2=NCc3nncn3-c3sccc32)cc1	c1ccc(Cc2ccccn2)cc1	10
1530	O=C1C=C2CCC3C(CCC4C3CC3OCOC34)C2CC1	O=S1(=O)NCNc2ccccc21	10
1531	c1ccc(C2OCc3ccccc32)cc1	c1ccc2c(c1)Nc1ccccc1S2	10
1532	c1ccc2c(c1)CCc1ccccc1N2	c1ccc(CCNCCc2ccccc2)cc1	10
1533	c1ccc(N=Nc2ccccc2)cc1	O=C1CCCC1	10
1534	c1ccc(C2=NCc3nncn3-c3ccccc32)cc1	c1ccc(C2CC2)cc1	10
1535	c1ccc(C(OC2CC3CCC(C2)N3)c2ccccc2)cc1	c1ccc(Cc2ccccc2)cc1	10
1536	c1ccc2c(c1)Nc1ccccc1S2	O=C(Nc1ccccc1)C1CCCCN1	10
1537	O=C(Nc1ccccn1)C1=Cc2sccc2S(=O)(=O)N1	O=C1C=CC2C(=C1)CCC1C2CCC2C1CC1OCOC12	10
1538	O=C1C=C2CCC3C4CCCC4CCC3C2CC1	C1CCCCC1	10
1539	O=C(Nc1ccccn1)C1=Cc2sccc2S(=O)(=O)N1	O=C1CCCC1	10
1540	c1ccc(Cc2ccccn2)cc1	O=C(c1ccccc1)c1coc2ccccc12	10
1541	C1CCC(OC2CCCC(OC3CCCCO3)C2)OC1	c1ccc(Oc2ccccc2)cc1	10
1542	O=C(Nc1ccccn1)C1=Cc2sccc2S(=O)(=O)N1	O=S1(=O)NCNc2ccccc21	10
1543	c1ccc(Cc2ccccn2)cc1	O=C1CCCCOC(=O)CC(OC2CCCCO2)CC(OC2CCCCO2)CCC1	10
1544	C1CCC(OC2CCCC(OC3CCCCO3)C2)OC1	O=C(Nc1ccccn1)C1=Cc2sccc2S(=O)(=O)N1	10
1545	O=C1NC(=O)C(c2ccccc2)C(=O)N1	O=S1(=O)NCNc2ccccc21	10
1546	O=C1CN=C(c2ccccc2)c2ccccc2N1	O=c1c(CCN2CCC(c3noc4ccccc34)CC2)cnc2n1CCCC2	10
1547	c1ccc(Oc2ccccc2)cc1	O=C1C=CC2C(=C1)CCC1C2CCC2C1CC1OCOC12	10
1548	c1ccccc1	O=C1C=C2CCC3C4CCC5(CCC(=O)O5)C4CC4OC43C2CC1	10
1549	c1ccccc1	C1CCNCC1	10
1550	O=c1c(CCN2CCC(c3noc4ccccc34)CC2)cnc2n1CCCC2	c1ccc(Cc2ccccn2)cc1	10
1551	c1ccc(Cc2ccccn2)cc1	O=C1C2=CC3C(=O)C=CCC3CC2Cc2ccccc21	10
1552	C1=Cc2ccccc2Nc2ccccc21	C1=CC(c2ccccc2)C=CN1	10
1553	c1ccc2c(c1)CCc1ccccc1N2	c1ccc(Oc2ccccc2)cc1	10
1554	O=C(CNCCCc1ccccc1)N1CCCC1	O=C(c1ccccc1)c1ccccc1	10
1555	O=S(=O)(Nc1ccccn1)c1ccc(N=Nc2ccccc2)cc1	c1ccccc1	10
1556	O=C1C=CC2C(=C1)CCC1C3CCCC3CC(=O)C21	O=S1(=O)NCNc2ccccc21	10
1557	O=C(CNC(=O)c1ccc2ccccc2n1)NC(CCN1CCC2CCCCC2C1)Cc1ccccc1	c1ccccc1	9
1558	O=C1CCCCNC(=O)C2CCCN2C(=O)CNC(=O)C(CCc2ccccc2)NC(=O)C2CCCN2C(=O)CN1	C1=CC(c2ccccc2)C=CN1	9
1559	c1ccc(CCCNCCc2ccccc2)cc1	O=S1(=O)NCNc2ccccc21	9
1560	O=C1CNC(=O)CNC(=O)C(Cc2ccccc2)NC(=O)CCCSCC(C(=O)N2CCCC2)NC(=O)CN1	C1=CC(c2ccccc2)C=CN1	9
1561	C1CCOCC1	C1=CC(c2ccccc2)C=CN1	9
1562	c1ccc(CCNCCOc2ccccc2)cc1	C1=CC(c2ccccc2)C=CN1	9
1563	O=C1NC(=O)C(C2=CCCCC2)C(=O)N1	C1=CC(c2ccccc2)C=CN1	9
1564	c1ccc2c(c1)Sc1ccccc1N2CCCN1CCNCC1	O=C1C2=CC3C(=O)C=CCC3CC2Cc2ccccc21	9
1565	O=C1NC(=O)C(c2ccccc2)C(=O)N1	O=S(Cc1ccccn1)c1nc2ccccc2[nH]1	9
1566	c1ccc(CNCc2cccc3ccccc23)cc1	C1=CC(c2ccccc2)C=CN1	9
1567	O=C1NC(=O)C(c2ccccc2)C(=O)N1	c1ccc2c(c1)Nc1ccccc1S2	9
1568	C1CO1	C1=CC(c2ccccc2)C=CN1	9
1569	O=C1CCC2C3Cc4cccc5c4C2(CCN3)C1O5	c1ccc(C2=NCc3nncn3-c3ccccc32)cc1	9
1570	c1ccc2c(c1)Sc1ccccc1N2CCCN1CCNCC1	c1ccc2[nH]ccc2c1	9
1571	O=C(CNCC(=O)NCCc1ccccc1)NCCc1ccccc1	c1ccccc1	9
1572	c1ccc(Cc2ccccc2)cc1	C1=CC2c3ccccc3OCC2CC1	9
1573	O=C1CCC=CCC(=O)CC(CCC2CCCCC2)OC(=O)C2CCCCN2C(=O)C(=O)C2CCCC(CCC=CC=CC=CCCC1)O2	O=C1C=C(C2CCC3C2CCC2C4CCC(OC5CCC(OC6CCC(OC7CCCCO7)CO6)CO5)CC4CCC23)CO1	9
1574	c1ccc2ccccc2c1	O=C1C=C2CCC3C4CCCC4CCC3C2CC1	9
1575	c1ccc(CCN2CCC(Nc3ccccc3)CC2)cc1	O=C1CN=C(c2ccccc2)c2ccccc2N1	9
1576	c1ccc2c(c1)Sc1ccccc1N2CCCN1CCNCC1	O=C1CC(=O)NC(=S)N1	9
1577	C1=C2c3cccc4[nH]cc(c34)CC2NCC1	c1c[nH]cn1	9
1578	c1ccc2c(c1)Sc1ccccc1N2CCCN1CCNCC1	O=C1CCC2C3Cc4cccc5c4C2(CCN3)C1O5	9
1579	C1CNCNC1	C1=CC(c2ccccc2)C=CN1	9
1580	O=C1CCCCCCCCCCCC2CCCC(CC(OC3CCCCO3)C=CC=CC=CC=CC=CC=CC=CCCCCO1)O2	C1=CC(c2ccccc2)C=CN1	9
1581	c1ccc(CC2CCCCC2)cc1	c1ccc2c(c1)Sc1ccccc1N2CCCN1CCNCC1	9
1582	O=C1NC(=O)C(c2ccccc2)C(=O)N1	c1ccc2c(c1)CCC1C2CCC2CCCC21	9
1583	C(CC[NH+]1CCCC1)CC[NH+]1CCCC1	c1ccccc1	9
1584	O=C1CCCCCCCCCCCC2CCCC(CC(OC3CCCCO3)C=CC=CC=CC=CCCC=CC=CCCCCO1)O2	C1=CC(c2ccccc2)C=CN1	9
1585	O=C1NC(c2ccccc2)c2ccccc21	C1=CC(c2ccccc2)C=CN1	9
1586	O=C(Cc1ccccc1)OC1CC2CCC(C1)N2	c1ccccc1	9
1587	O=C1CN=C(c2ccccc2)c2ccccc2N1	O=C1NC(=O)C(c2ccccc2)C(=O)N1	9
1588	O=C(CNCCCc1ccccc1)N1CCC2CCCC21	C1=CC(c2ccccc2)C=CN1	9
1589	c1ccc(CSC(Cn2ccnc2)c2ccccc2)cc1	C1=CC(c2ccccc2)C=CN1	9
1590	c1ccc(CCC(Cn2ccnc2)Sc2ccccc2)cc1	C1=CC(c2ccccc2)C=CN1	9
1591	c1ccc2c(c1)Sc1ccccc1N2CCCN1CCNCC1	c1ccc(C2CCN(CCC(c3ccccc3)c3ccccc3)CC2)cc1	9
1592	c1ccc(Cc2ccccc2)cc1	O=C(Cc1ccccc1)OC1CC2[NH2+]C(C1)C1OC21	9
1593	O=C1CN=C(c2ccccc2)c2ccccc2N1	O=C1Cc2cc(CCN3CCN(c4nsc5ccccc45)CC3)ccc2N1	9
1594	c1ccc(CON=C(Cn2ccnc2)c2ccccc2)cc1	C1=CC(c2ccccc2)C=CN1	9
1595	c1ccc2c(CC3CC4CCN3CC4)ccnc2c1	c1ccc2c(c1)CCc1ccccc1N2	9
1596	c1ccccc1	O=C1CN2C(=O)C=COC2(c2ccccc2)c2ccccc2N1	9
1597	c1ccc2c(c1)Sc1ccccc1N2CC1CN2CCC1CC2	c1ccccc1	9
1598	O=C1C=C2CCC3C4CCCC4CCC3C2CC1	C1=CC(c2cccc3nonc23)C=CN1	9
1599	C=C1c2ccccc2CCc2ccccc21	c1ccc(Cc2ccccc2)cc1	9
1600	C=C1c2ccccc2CCc2ccccc21	c1ccc(Cc2ccccn2)cc1	9
1601	C=C1c2ccccc2CCc2ccccc21	c1ccc2c(c1)CCc1ccccc1N2	9
1602	c1ccc(-c2ccccc2-c2nn[nH]n2)cc1	C1=CC(c2ccccc2)C=CN1	9
1603	c1ccc(-c2ccccc2)cc1	O=c1cc[nH]c2cc(N3CCNCC3)ccc12	9
1604	c1ccc2c(c1)N=C(N1CCNCC1)c1ccccc1O2	c1ccc(Cc2ccccn2)cc1	9
1605	c1ccccc1	O=C(OC1CN2CCC1CC2)N1CCc2ccccc2C1c1ccccc1	9
1606	c1ccc(-c2ccccc2)cc1	O=C(c1ccccc1)c1ccccc1	9
1607	c1ccc(-c2ccccc2)cc1	C1CCCC1	9
1608	O=C1C=C2CCC3C4CCCC4CCC3C2CC1	C=C1CCC2C1CCC1C3CCCCC3CCC21	9
1609	c1ccccc1	O=C1CCC(c2ccccc2)C(=O)N1	9
1610	c1ccc(-c2ccc(C(c3ccccc3)n3ccnc3)cc2)cc1	C1=CC(c2ccccc2)C=CN1	9
1611	c1ccccc1	O=c1c(-c2nn[nH]n2)cnc2ccccn12	9
1612	c1ccccc1	O=C1CCS(=O)(=O)C(c2ccccc2)N1	9
1613	c1ccc(NC2CCN(CCc3cccs3)CC2)cc1	O=C1CN=C(c2ccccc2)c2ccccc2N1	9
1614	c1ccc(Cc2ccccc2)cc1	O=C(NCC1CCCN1)c1ccccc1	9
1615	c1ccccc1	O=C1CN=C(c2ccccc2)c2ccccc2N1CC1CC1	9
1616	O=S(Cc1ccccn1)c1nc2ccccc2[nH]1	c1ccc(COc2ccccc2)cc1	9
1617	c1ccccc1	O=C1Cc2ccccc2C(=C2CCNCC2)c2ccsc21	9
1618	C1CC2CCOC3OC4CCC(C1)C23OO4	C1=CC(c2ccccc2)C=CN1	9
1619	O=C1C=C2CCC3C4CCCC4CCC3C2CC1	O=C(CC12CC3CC(CC(C3)C1)C2)N1CCC2CC21	9
1620	O=C1C=CC2C(=C1)CCC1C2CCC2C1CC1OC3(CCCC3)OC12	c1ccccc1	9
1621	c1ccc(NCc2ccc3ncncc3c2)cc1	C1=CC(c2ccccc2)C=CN1	9
1622	c1ccc2c(c1)CC1NCCc3cccc-2c31	C1=CC(c2ccccc2)C=CN1	9
1623	O=C1C=CC2(CC1)Oc1ccccc1C2=O	C1=CC(c2ccccc2)C=CN1	9
1624	O=C1C=C2CCC3C4CCCC4CCC3C2CC1	C(=C1SCC(c2ccccc2)S1)n1ccnc1	9
1625	O=C1C=C2CCC3C4CCC(=O)C4CCC3C2CC1	c1ccccc1	9
1626	c1ccc2c(c1)CCC1C2CCC2CCCC21	O=C(c1ccccc1)c1coc2ccccc12	9
1627	c1cc(N2CCCCC2)nc[nH+]1	C1=CC(c2ccccc2)C=CN1	9
1628	O=C1C=CC2C(=C1)CCC1C3CCCC3CCC21	c1ccc(COc2ccccc2)cc1	9
1629	O=c1oc2ccccc2cc1Cc1ccccc1	O=c1cc[nH]c2cc(N3CCNCC3)ccc12	9
1630	O=C1C=CC2C(=C1)CCC1C3CCCC3CCC21	c1ccc(CC2CCCCC2)cc1	9
1631	O=C1C=C2CCC3C4CCCC4CCC3C2CC1	O=C(NC1OC2C3CCCN3C(=O)C(Cc3ccccc3)N2C1=O)C1CNC2Cc3c[nH]c4cccc(c34)C2C1	9
1632	C1=CC(c2ccccc2)C=CN1	c1ccc(CCNCCOc2ccccc2)cc1	9
1633	O=S(=O)(Nc1cccc(-c2ncsc2-c2ccncn2)c1)c1ccccc1	O=C1C=C2CCC3C4CCCC4CCC3C2CC1	9
1634	c1cnc2cc(NC3=NCCN3)ccc2n1	C1=CC(c2ccccc2)C=CN1	9
1635	C1=CC(c2ccccc2)C=CN1	c1ccc(Cc2cccc(C3CCCCO3)c2)cc1	9
1636	C1=CC(c2ccccc2)C=CN1	c1ccc(Cn2nc(-c3ncccn3)c3cccnc32)cc1	9
1637	O=C1C=CC2C(=C1)CCC1C3CCCC3CCC21	O=C1C=C(C2CCC3C2CCC2C4CCC(OC5CCC(OC6CCC(OC7CCCCO7)CO6)CO5)CC4CCC23)CO1	9
1638	O=C1C2=CC3C(=O)C=CCC3CC2Cc2ccccc21	O=C(Cc1ccccc1)NC1C(=O)N2CCSC12.c1ccccc1	9
1639	O=C1C=CC2C(=C1)CCC1C3CCCC3CCC21	O=C1C2=CC3C(=O)C=CCC3CC2Cc2ccccc21	9
1640	c1ccc2c(c1)N=C(N1CCNCC1)c1ccccc1N2	c1ccc(Cc2ccccc2)cc1	9
1641	S=C(Nc1ccccc1)Oc1ccc2ccccc2c1	C1=CC(c2ccccc2)C=CN1	9
1642	c1ccc(-c2nc(-c3ccccc3)n(-c3ccccc3)n2)cc1	O=C1C=C2CCC3C4CCCC4CCC3C2CC1	9
1643	O=C1C=C(C2CCC3C2CCC2C4CCC(OC5CCC(OC6CCC(OC7CCCCO7)CO6)CO5)CC4CCC23)CO1	C=C1CCCCC1=CC=C1CCCC2CCCC12	9
1644	c1ccc2c(c1)CCC2	C1=CC(c2ccccc2)C=CN1	9
1645	c1ccc2c(c1)Nc1ccccc1S2	c1ccc(CC2CCCCN2)cc1	9
1646	O=C1C=C(C2CCC3C2CCC2C4CCC(OC5CCC(OC6CCC(OC7CCCCO7)CO6)CO5)CC4CCC23)CO1	c1ccc2ncccc2c1	9
1647	C1=CC(c2ccccc2)C=CN1	c1ccccc1.c1ccccc1	9
1648	c1ccccc1	C1=C(Cc2ccccn2)c2ccccc2C1	9
1649	c1ccccc1	C1=CC23CCCN2CCc2cc4c(cc2C3C1)OCO4	9
1650	C1=CC(c2ccccc2)C=CN1	c1csc(COc2cccc3ccccc23)c1	9
1651	O=S(=O)(Nc1nc(-c2ncccn2)ncc1Oc1ccccc1)c1ccccc1	O=C1C=C2CCC3C4CCCC4CCC3C2CC1	9
1652	C(=C1c2ccccc2-c2ccccc21)c1ccccc1	c1ccccc1	9
1653	c1ccccc1	O=c1[nH]c2ccccc2n1CCCN1CCC(n2c(=O)[nH]c3ccccc32)CC1	9
1654	N=c1[nH]ncs1	c1ccccc1	9
1655	O=C(NCCCNc1ncc2ccccc2n1)C1CCCO1	C1=CC(c2ccccc2)C=CN1	9
1656	O=C1C=C2CCC3C4CCCC4CCC3C2CC1	O=C1C=C(C2CCC3C2CCC2C4CCC(OC5CCC(OC6CCC(OC7CCCCO7)CO6)CO5)CC4CCC23)CO1	9
1657	O=C1C=C2CCC3C4CCCC4CCC3C2CC1	O=C1NCCc2c(-c3ccccc3)[nH]c3cccc1c23	9
1658	O=C1C=C2CCC3C4CCCC4CCC3C2CC1	O=C1NCCCCC=CC2CC2(C(=O)NS(=O)(=O)C2CC2)NC(=O)C2CC(Oc3cc(-c4nccs4)nc4ccccc34)CC12	9
1659	c1ccc2c(c1)N=C(N1CCNCC1)c1ccccc1S2	c1ccc(Cc2ccccc2)cc1	9
1660	O=C1C=C2CCC3C4CCCC4CCC3C2CC1	O=C(NC(CCN1CCC2CCCCC2C1)CSc1ccccc1)c1ccccc1	9
1661	O=C1C=C2CCC3C4CCCC4CCC3C2CC1	O=C1Cc2cc(CCN3CCN(c4nsc5ccccc45)CC3)ccc2N1	9
1662	c1ccccc1	c1ccc2c(c1)CCn1ccnc1C2=C1CCNCC1	9
1663	c1ccccc1	c1ccc2c(c1)Cc1ccccc1O2	9
1664	c1ccccc1	c1ccc2c(c1)Nc1ncccc1S2	9
1665	c1ccc2c(c1)Nc1ccccc1S2	c1ccncc1	9
1666	O=C1C=C2CCC3C4CCCC4CCC3C2CC1	O=C1CCCC(CCC2CC=CC3=CCCCC32)O1	9
1667	O=C1C=C2CCC3C4CCCC4CCC3C2CC1	O=C1CC(c2ccccc2)Sc2ccccc2N1	9
1668	O=C1C=C2CCC3C4CCCC4CCC3C2CC1	O=C1C=C2CCC3C(=C2CC1)C(c1ccccc1)CC1CCCC13	9
1669	O=C1C=C2CCC3C4CCCC4CCC3C2CC1	O=C1C2=CC3C(=O)C=CCC3CC2Cc2ccccc21	9
1670	O=C1C=C2CCC3C4CCCC4CCC3C2CC1	O=C(CNC(=O)C1C2CCCC2CN1C(=O)CNC(=O)C(NC(=O)c1cnccn1)C1CCCCC1)C(=O)NC1CC1	9
1671	O=C1C=C2CCC3C4CCCC4CCC3C2CC1	O=C(c1cccc(Cc2n[nH]c(=O)c3ccccc23)c1)N1CCN(C(=O)C2CC2)CC1	9
1672	O=C1C=C2CCC3C4CCCC4CCC3C2CC1	O=C(c1cc2ccccc2[nH]1)N1CCN(c2ccccn2)CC1	9
1673	O=C1C=C2CCC3C4CCCC4CCC3C2CC1	O=C(Nc1ccccn1)OC[n+]1cnn(CC(Cc2nc(-c3ccccc3)cs2)c2ccccc2)c1	9
1674	C(=CC1CCCC1)CCCc1ccccc1	c1ccccc1	9
1675	O=C1C=C2CCC3C4CCCC4CCC3C2CC1	O=C(Nc1ccccc1)c1cnc(Nc2cc(N3CCNCC3)ncn2)s1	9
1676	O=C1C=C2CCC3C4CCCC4CCC3C2CC1	O=C(Nc1ccccc1)c1c[nH]c2ccccc2c1=O	9
1677	O=C1C=C2CCC3C4CCCC4CCC3C2CC1	O=C(Nc1cccc(Nc2nccc(-c3cccnc3)n2)c1)c1ccc(CN2CCNCC2)cc1	9
1678	O=C1C=C2CCC3C4CCCC4CCC3C2CC1	O=C(Nc1cccc(-n2ccnc2)c1)c1cccc(Nc2nccc(-c3cccnc3)n2)c1	9
1679	c1cc2c3c(c1)OC1CCCC4C(C2)NCCC314	c1ccc2c(c1)Nc1ccccc1S2	9
1680	O=C1C=C2CCC3C4CCCC4CCC3C2CC1	O=C(NC(CCNS(=O)(=O)c1ccccc1)Cc1ccccc1)OC1CCOC1	9
1681	O=C1C=C2CCC3C4CCCC4CCC3C2CC1	O=C(NCCc1ccccc1)c1cnccn1	9
1682	c1cc2c3c(c1)OC1CCCC4C(C2)NCCC314	O=C1CN=C(c2ccccc2)c2ccccc2N1	9
1683	O=C1C=C2CCC3C4CCCC4CCC3C2CC1	O=S(=O)(Nc1ccno1)c1ccccc1	9
1684	c1ccccc1	c1ccc2[nH]c(N3CCCNCC3)nc2c1	9
1685	c1ccccc1	c1ccc(OCCNCCc2ccc3c(c2)CCN3)cc1	9
1686	O=C1C=C2CCC3C4CCCC4CCC3C2CC1	O=c1[nH]c(-c2cccc(S(=O)(=O)N3CCNCC3)c2)nc2cn[nH]c12	9
1687	C(=Cc1ccccc1)CNCc1cccc2ccccc12	C1=CC(c2ccccc2)C=CN1	9
1688	O=C(CC[NH+]1CCc2ccccc2C1Cc1ccccc1)OCCCCCOC(=O)CC[NH+]1CCc2ccccc2C1Cc1ccccc1.c1ccccc1.c1ccccc1	C1=CC(c2ccccc2)C=CN1	9
1689	O=C1C=C2CCC3C4CCCC4CCC3C2CC1	c1ccc(Nc2nccc(-c3c[nH]c4ccccc34)n2)cc1	9
1690	O=C1C=C2CCC3C4CCCC4CCC3C2CC1	c1ccc(N=c2ccnc(Nc3ccc(C4CCNCC4)cc3)[nH]2)cc1	9
1691	O=C1C=C2CCC3C4CCCC4CCC3C2CC1	c1ccc(COc2cncc(-c3cnn(C4CCNCC4)c3)c2)cc1	9
1692	O=C(NC1OC2C3CCCN3C(=O)CN2C1=O)C1C=C2c3cccc4[nH]cc(c34)CC2NC1	C1=CC(c2ccccc2)C=CN1	9
1693	c1ccccc1	c1ccc(-c2cnc3ncncc3n2)cc1	9
1694	O=C1C=C2CCC3C4CCCC4CCC3C2CC1	c1ccc(CCCCNCCc2ccccc2)cc1	9
1695	O=C1C=C2CCC3C4CCCC4CCC3C2CC1	c1ccc(CC2CCCCC2)cc1	9
1696	c1ccccc1	c1ccc(-c2nnn[nH]2)c(-c2ccc(Cn3ccnc3)cc2)c1	9
1697	O=C1C=C2CCC3C4CCCC4CCC3C2CC1	c1ccc(C(OCCC2CCCN2)c2ccccc2)cc1	9
1698	c1ccccc1	c1ccc(C2C3=C(CCNC3)c3ccccc32)cc1	9
1699	O=C1C=C2CCC3C4CCCC4CCC3C2CC1	O=C(CNC(=O)c1ccc2ccccc2n1)NC(CCN1CCC2CCCCC2C1)Cc1ccccc1	9
1700	O=C1C=C2CCC3C4CCCC4CCC3C2CC1	O=c1oc2ccccc2cc1Cc1ccccc1	9
1701	O=C1C=C2CCC3C4CCCC4CCC3C2CC1	O=c1nc(CN2CCOC(OCc3ccccc3)C2c2ccccc2)[nH][nH]1	9
1702	c1ccc2c(c1)Nc1ccccc1S2	c1ccc2[nH]ccc2c1	9
1703	c1ccncc1	C1=CC(c2ccccc2)C=CN1	9
1704	c1ccccc1	c1ccc(CCN2CCC(Nc3nc4ccccc4n3Cc3ccccc3)CC2)cc1	9
1705	O=C1C=C2CCC3C4CCCC4CCC3C2CC1	O=c1ccc2cnc(Nc3ccc(N4CCNCC4)cn3)nc2n1C1CCCC1	9
1706	c1ccccc1	c1ccc(CN(CC2=NCCN2)c2ccccc2)cc1	9
1707	c1ccccc1	c1ccc(CN2CCCCC2)cc1	9
1708	c1ccccc1	c1ccc(CNc2ncccn2)cc1	9
1709	O=C1C=C2CCC3C4CCCC4CCC3C2CC1	O=c1[nH]nc(CN2CCOC(OCc3ccccc3)C2c2ccccc2)[nH]1	9
1710	O=C1C=C2CCC3C4CCCC4CCC3C2CC1	O=C(COc1ccccc1)NC(CCC(Cc1ccccc1)NC(=O)CN1CCCNC1=O)Cc1ccccc1	9
1711	O=C1C=C2CCC3C4CCCC4CCC3C2CC1	O=C(Cc1ccccc1)Nc1cnc(N2CCNCC2)cc1-c1ccccc1	9
1712	c1cncc(C2CCCN2)c1	c1ccccc1	9
1713	O=c1oc2ccccc2cc1Cc1ccccc1	c1ccc(-c2ccccc2)cc1	9
1714	N=C1CCN(c2ccc3c(=O)ccn(C4CC4)c3n2)C1	c1ccccc1	9
1715	O=C1CC(=O)NC(=O)N1	O=C1NC(=O)C(c2ccccc2)C(=O)N1	9
1716	O=C(Nc1ccccn1)C1=Cc2sccc2S(=O)(=O)N1	c1ccc(Nc2ccccc2)cc1	9
1717	C1=CC(c2ccccc2)C=CN1	O=C(NCc1cscn1)NC(CCN1CCOCC1)C(=O)NC(CCC(Cc1ccccc1)NC(=O)OCc1cncs1)Cc1ccccc1	9
1718	c1ncc(NC2=NCCN2)cn1	C1=CC(c2ccccc2)C=CN1	9
1719	C1=CC(c2ccccc2)C=CN1	O=C(Nc1ccccc1)c1c[nH]c(-c2ccccc2)c1-c1ccccc1	9
1720	O=C1C=CC2OC2CCCC2CCCC(CC(OC3CCCCO3)C=CC=CC=CC=CCCO1)O2	C1=CC(c2ccccc2)C=CN1	9
1721	O=c1ccncn1Cc1ccc(-c2ccccc2-c2nnn[nH]2)cc1	C1=CC(c2ccccc2)C=CN1	9
1722	C1=CC(c2ccccc2)C=CN1	O=C(OCCN1CCN(C(c2ccccc2)c2ccccc2)CC1)C1=CNC=CC1c1ccccc1	9
1723	O=C(NC1CCCNC(=O)C2CCCN2C(=O)CNC(=O)C(CCc2ccccc2)NC(=O)C2CCCN2C(=O)CNC1=O)c1ccc(-c2ccc(-c3ccccc3)cc2)cc1	C1=CC(c2ccccc2)C=CN1	9
1724	c1ccc(C2=NCc3nncn3-c3ccccc32)cc1	O=C(NCC1CCCN1)c1ccccc1	9
1725	C1=CC(c2ccccc2)C=CN1	O=C(OCc1coc(=O)o1)c1cccc2ncn(Cc3ccc(-c4ccccc4-c4noc(=O)[nH]4)cc3)c12	9
1726	O=C(CCC=CCCC(=O)OCCC[NH+]1CCc2ccccc2C1Cc1ccccc1)OCCC[NH+]1CCc2ccccc2C1Cc1ccccc1	C1=CC(c2ccccc2)C=CN1	9
1727	c1ccc(OCCNCCc2ccc3c(c2)CCN3)cc1	C1=CC(c2ccccc2)C=CN1	9
1728	C=C1CC2CCCC2C1	C1=CC(c2ccccc2)C=CN1	9
1729	c1ccc(C2(Cn3cncn3)OCC(COc3ccc(N4CCNCC4)cc3)O2)cc1	C1=CC(c2ccccc2)C=CN1	9
1730	C1=CC(c2ccccc2)C=CN1	O=C1CC(=O)OCC2OC(=O)N(CCCCn3cnc(-c4cccnc4)c3)C2CC(=O)CCCC(OC2CCCCO2)C1	9
1731	O=C1CC(=O)NC(=O)N1	O=C1CCCN1	9
1732	O=C(OC1CCN(Cc2ccccc2)C1)C1=CNC=CC1c1ccccc1	C1=CC(c2ccccc2)C=CN1	9
1733	O=c1[nH]nnn1CCN1CCC(Nc2ccccc2)CC1	O=C1CN=C(c2ccccc2)c2ccccc2N1	9
1734	c1ccc(Cc2ccccc2)cc1	c1ccc(C2CC2)cc1	9
1735	C=C1CC2CCC3C4C=CC(=O)C=C4CCC3C2C1	c1ccccc1	9
1736	O=C(NC1CCCNC(=O)C2CCCN2C(=O)CNC(=O)C(CCc2ccccc2)NC(=O)C2CCCN2C(=O)CNC1=O)c1ccc(-c2cc(-c3ccccc3)on2)cc1	C1=CC(c2ccccc2)C=CN1	9
1737	c1ccc(Oc2ccccc2)cc1	c1ccc(Nc2ccccc2)cc1	9
1738	O=C1CC(=O)NC(=O)N1	O=C(c1ccccc1)c1ccccc1	9
1739	c1ccc2ccccc2c1	c1ccc(Oc2ccccc2)cc1	9
1740	O=C1CC(=O)NC(=O)N1	c1ccc2c(c1)Sc1ccccc1N2CCC1CCCCN1	9
1741	C1=CCCCC1	O=C1C=C(C2CCC3C2CCC2C4CCC(OC5CCC(OC6CCC(OC7CCCCO7)CO6)CO5)CC4CCC23)CO1	9
1742	O=C1CC(=O)NC(=O)N1	c1ccc2c(c1)N=C(N1CCNCC1)c1ccccc1O2	9
1743	c1ccc(C2=NCc3nncn3-c3sccc32)cc1	c1ccc2c(c1)CCc1ccccc1N2	9
1744	O=C1CC(=O)NC(=O)N1	c1ccc2[nH]ccc2c1	9
1745	O=C1c2ccccc2C(=O)N1Cc1ccccc1	c1ccccc1	9
1746	O=C1CC(=O)NC(=O)N1	c1ccc(Oc2ccccc2)cc1	9
1747	O=c1nccc[nH]1	C1=CC(c2ccccc2)C=CN1	9
1748	O=C1CC(=O)NC(=O)N1	c1ccc(Nc2ccccc2)cc1	9
1749	C1=CCCCC1	O=C1C=C2CCC3C4CCCC4CCC3C2CC1	9
1750	C1=CC(c2ccccc2)C=CN1	O=C(NC1CCc2ccccc21)C(CCCN1CCN(Cc2cccnc2)CC1)Cc1ccccc1	9
1751	O=C1CC(=O)NC(=O)N1	c1ccc(CCNCCOc2ccccc2)cc1	9
1752	O=c1ncccn1C1CCCO1	O=C1C=C(C2CCC3C2CCC2C4CCC(OC5CCC(OC6CCC(OC7CCCCO7)CO6)CO5)CC4CCC23)CO1	9
1753	O=C1OCc2ccccc21	c1ccccc1	9
1754	c1ncc2ncn(C3CCCO3)c2n1	C1=CC(c2ccccc2)C=CN1	9
1755	c1ccc2c(c1)Sc1ccccc1N2CCC1CCCCN1	c1ccc2c(c1)CCc1ccccc1N2	9
1756	C=C1CCN(CC(Cn2cncn2)c2ccccc2)CC1	C1=CC(c2ccccc2)C=CN1	9
1757	C1=CC(c2ccccc2)C=CN1	O=C(COc1ccccc1)NC(CCC(Cc1ccccc1)NC(=O)CN1CCCNC1=O)Cc1ccccc1	9
1758	O=C(Nc1ccccc1C(=O)Nc1ccccn1)c1ccccc1	c1ccccc1	9
1759	C1=CC(c2ccccc2)C=CN1	O=C(NC(CCNS(=O)(=O)c1ccccc1)Cc1ccccc1)OC1COC2OCCC12	9
1760	O=c1cc[nH]n1-c1ccccc1	c1ccc(Cc2ccccc2)cc1	9
1761	c1ccc(OCCCCCOc2ccccc2)cc1	C1=CC(c2ccccc2)C=CN1	9
1762	O=C(Nc1cccc(Nc2nccc(-c3cccnc3)n2)c1)c1ccc(CN2CCNCC2)cc1	c1ccccc1	9
1763	c1ccc2ccccc2c1	O=S(Cc1ccccn1)c1nc2ccccc2[nH]1	9
1764	O=C1C=CC=CCCCCCCCCC=COC2Oc3ccc4cc(c5c(nc6ccccn65)c4c3C2=O)N1	C1=CC(c2ccccc2)C=CN1	9
1765	O=C(NNCc1ccccc1)c1ccon1	C1=CC(c2ccccc2)C=CN1	9
1766	O=c1[nH]c(=O)c2[nH]cnc2[nH]1	C1=CC(c2ccccc2)C=CN1	9
1767	C1=CC(c2ccccc2)C=CN1	c1ccc(-c2ccc(Cc3cccc(C4CCCCO4)c3)s2)cc1	9
1768	c1ccc(C(Cn2ccnc2)OCc2csc3ccccc23)cc1	C1=CC(c2ccccc2)C=CN1	9
1769	O=c1ccn(C2CC2)c2cc(N3CCNCC3)ccc12	O=C1C=C(C2CCC3C2CCC2C4CCC(OC5CCC(OC6CCC(OC7CCCCO7)CO6)CO5)CC4CCC23)CO1	9
1770	c1ccc(C(Cn2ccnc2)OCc2ccsc2)cc1	C1=CC(c2ccccc2)C=CN1	9
1771	c1ccc(Cc2ccccc2)cc1	c1ccc2c(c1)OCO2	9
1772	c1ccc(C(Cc2cccc3ccccc23)c2cnc3ccccc3c2)cc1	c1ccccc1	9
1773	O=C1CCC2C3=CCc4ccccc4C3CCC12	c1ccccc1	9
1774	O=C1C=CCO1	c1ccccc1	9
1775	O=c1ccn(C2CC2)c2cc(N3CCNCC3)ccc12	c1ccccc1	9
1776	c1ccc(Cc2ccccc2)cc1	c1ccc2c(c1)Sc1ccccc1N2CCCN1CCNCC1	9
1777	c1ccc(Nc2ccccc2)cc1	c1ccncc1	9
1778	c1ccc(C2CCNCC2)cc1	c1ccc(Cc2ccccc2)cc1	9
1779	C1=CC(c2ccccc2)C=CN1	c1ccc(C(Cn2cncn2)Cn2cncn2)cc1	9
1780	O=C(c1ccccc1)c1ccccc1	O=c1cc[nH]c2cc(N3CCNCC3)ccc12	9
1781	O=c1ccn(C2CCCO2)c(=O)[nH]1	O=C1C=C(C2CCC3C2CCC2C4CCC(OC5CCC(OC6CCC(OC7CCCCO7)CO6)CO5)CC4CCC23)CO1	9
1782	B1OCc2ccccc21	C1=CC(c2ccccc2)C=CN1	9
1783	c1ccc(-c2nnn[nH]2)c(-c2ccc(Cn3ccnc3)cc2)c1	C1=CC(c2ccccc2)C=CN1	9
1784	O=c1cccc(C2CCCCC2)[nH]1	C1=CC(c2ccccc2)C=CN1	9
1785	O=C(c1ccccc1)c1ccccc1	C1CCCC1	9
1786	c1ccc2ccccc2c1	c1ccc(Cc2ccccc2)cc1	9
1787	O=C(OCC=Cc1ccccc1)C1=CNC=CC1c1ccccc1	C1=CC(c2ccccc2)C=CN1	9
1788	O=C1CC(=O)NC(=O)N1	O=C(CCN1CCCCC1)c1ccccc1	9
1789	c1ccc(Nc2ccncc2)cc1	C1=CC(c2ccccc2)C=CN1	9
1790	O=C1Nc2ccccc2C(C#CC2CC2)O1	C1=CC(c2ccccc2)C=CN1	9
1791	O=c1oc2ccccc2cc1Cc1ccccc1	O=C(Cc1ccccc1)NC1C(=O)N2C=C(CSc3nnn[nH]3)CSC12	9
1792	C1=CC(c2ccccc2)C=CN1	c1cc(Cc2ccc(OC3CCOC3)cc2)cc(C2CCCCO2)c1	9
1793	C1=CC2CCC3Nc4ccc(C5CC6CCCN(CCc7c5[nH]c5ccccc75)C6)cc4C34CCN(C1)C24	O=C1C=C(C2CCC3C2CCC2C4CCC(OC5CCC(OC6CCC(OC7CCCCO7)CO6)CO5)CC4CCC23)CO1	9
1794	C1=CC(c2ccccc2)C=CN1	O=c1c(CCN2CCC(c3noc4ccccc34)CC2)cnc2n1CCCC2	9
1795	O=C(CCCN1CCC(c2ccccc2)CC1)c1ccccc1	c1ccc(Cc2ccccc2)cc1	9
1796	c1ccc(Nc2ncnc3cc(OCC4CCNCC4)ccc23)cc1	c1ccccc1	9
1797	c1ccc(C(OCCC2CCCN2)c2ccccc2)cc1	c1ccccc1	9
1798	C(=C(c1ccccc1)c1ccccc1)c1ccccc1	c1ccc(Cc2ccccc2)cc1	9
1799	O=C(NC1C(=O)N2CCSC12)c1cccc2ccccc12	C1=CC(c2ccccc2)C=CN1	9
1800	C1=CC(c2ccccc2)C=CN1	c1c[nH]cn1	9
1801	O=C(Nc1ccc(C(=O)N2CCc3[nH]cnc3-c3ccccc32)cc1)c1ccccc1-c1ccccc1	O=C1C=C2CCC3C4CCCC4CCC3C2CC1	9
1802	C1=C2c3cccc4[nH]cc(c34)CC2NCC1	O=C1CCC=CCC(=O)CC(CCC2CCCCC2)OC(=O)C2CCCCN2C(=O)C(=O)C2CCCC(CCC=CC=CC=CCCC1)O2	8
1803	O=c1ccc2ccc(OCCCCN3CCN(c4cccc5sccc45)CC3)cc2[nH]1	c1ccccc1	8
1804	O=C1CN=C(c2ccccc2)c2ccccc2N1	c1ccc2c(c1)CC1CCCCCC2C1	8
1805	C1=CC2C3Cc4cccc5c4C2(CCN3)C(C1)O5	O=C(NCC1CCCN1)c1ccccc1	8
1806	c1ccc2c(c1)Nc1ccccc1S2	c1ccc2c(c1)CCCC2	8
1807	O=c1ccn2c3c(c(N4CCNCC4)ccc13)OCC2	c1ccc2c(c1)Nc1ccccc1S2	8
1808	C1=C2c3cccc4[nH]cc(c34)CC2NCC1	O=[PH]1NCCCO1	8
1809	C1=CC2C3Cc4cccc5c4C2(CCN3)C(C1)O5	O=C(Nc1ccccc1)C1CCCCN1	8
1810	O=c1cc[nH]n1-c1ccccc1	c1ccc2c(c1)CCc1ccccc1N2	8
1811	O=C1CN=C(c2ccccc2)c2ccccc2N1	c1ccc2[nH]ccc2c1	8
1812	O=c1ccn2c3c(c(N4CCNCC4)ccc13)OCC2	c1ccc2c(c1)CCc1ccccc1N2	8
1813	c1ccc2c(c1)Nc1ccccc1S2	O=S(=O)(c1ccccc1)c1ccccc1	8
1814	O=c1cc[nH]n1-c1ccccc1	O=S(Cc1ccccn1)c1nc2ccccc2[nH]1	8
1815	c1ccc2c(c1)Nc1ccccc1S2	O=C1CCCc2ccccc21	8
1816	c1ccc2c(c1)Nc1ccccc1S2	O=S(=O)(Nc1cnccn1)c1ccccc1	8
1817	C1=CC2C3Cc4cccc5c4C2(CCN3)C(C1)O5	O=c1[nH]c(=O)c2[nH]cnc2[nH]1	8
1818	c1ccc2c(c1)Nc1ccccc1S2	O=S(=O)(Nc1ccncn1)c1ccccc1	8
1819	O=[PH]1NCCCO1	O=S(Cc1ccccn1)c1nc2ccccc2[nH]1	8
1820	c1ccc2c(c1)Nc1ccccc1S2	c1ccc(-c2cncnc2)cc1	8
1821	c1ccc(CCNCCc2ccccc2)cc1	c1ccc2c(c1)CCc1ccccc1N2	8
1822	O=S1(=O)NCNc2ccccc21	O=S1(=O)NCNc2ccccc21	8
1823	c1ccc2c(c1)Nc1ccccc1S2	O=C1NC(=O)C(c2ccccc2)(c2ccccc2)N1	8
1824	c1ccc2c(c1)Nc1ccccc1S2	c1ccc(C2CCCC2)cc1	8
1825	c1ccc2c(c1)Nc1ccccc1S2	c1ccc(C2OCc3ccccc32)cc1	8
1826	c1ccc(CCNCCc2ccccc2)cc1	C1=C2c3cccc4[nH]cc(c34)CC2NCC1	8
1827	C1=CC2C3Cc4cccc5c4C2(CCN3)C(C1)O5	c1ccc(C2=NCc3nncn3-c3sccc32)cc1	8
1828	c1ccc2c(c1)Nc1ccccc1S2	c1ccc(CCNCCCOc2ccccc2)cc1	8
1829	c1ccc2c(c1)Nc1ccccc1S2	c1ccc(Cc2cncnc2)cc1	8
1830	c1ccc2c(c1)Nc1ccccc1S2	O=C1CCC2COc3ccccc3C2C1	8
1831	c1ccc2c(c1)Nc1ccccc1S2	c1ccc2c(CC3CCCCN3)ccnc2c1	8
1832	c1ccc2c(c1)Nc1ccccc1S2	O=C1CCC(N2C(=O)c3ccccc3C2=O)C(=O)N1	8
1833	c1ccc2c(c1)Nc1ccccc1S2	C1=CC(c2ccccc2)C=CN1	8
1834	c1ccc2c(c1)Nc1ccccc1S2	O=C1C=C(C2CCC(c3ccccc3)CC2)C(=O)c2ccccc21	8
1835	c1ccc2c(c1)Nc1ccccc1S2	C1=CC2c3ccccc3OCC2CC1	8
1836	c1ccc2c(c1)Nc1ccccc1S2	c1ccc(Nc2ccnc3ccccc23)cc1	8
1837	C1=C2c3cccc4[nH]cc(c34)CC2NCC1	O=C1c2ccccc2C(=O)c2cc3c(cc21)CCCC3OC1CCCCO1	8
1838	c1ccc2c(c1)Nc1ccccc1S2	O=C(OCCOc1cccc2[nH]ccc12)c1ccccc1	8
1839	C1=C2c3cccc4[nH]cc(c34)CC2NCC1	O=C1CCCCOC(=O)CC(OC2CCCCO2)CC(OC2CCCCO2)CCC1	8
1840	O=c1c(CCN2CCC(c3noc4ccccc34)CC2)cnc2n1CCCC2	c1ccc(C(c2ccccc2)N2CCNCC2)cc1	8
1841	O=c1c(CCN2CCC(c3noc4ccccc34)CC2)cnc2n1CCCC2	c1ccc2c(c1)Nc1ccccc1S2	8
1842	O=c1oc2ccccc2cc1Cc1cc2ccccc2oc1=O	O=C1C=C2CCC3C4CCCC4CCC3C2CC1	8
1843	O=c1c2ccccc2c(Cc2ccccc2)nn1C1CCCNCC1	c1ccc(Cc2ccccc2)cc1	8
1844	C1=CC2C3Cc4cccc5c4C2(CCN3)C(C1)O5	C=C1c2ccccc2CCc2ccccc21	8
1845	C1=CC2C3Cc4cccc5c4C2(CCN3)C(C1)O5	C=C1c2ccccc2COc2ccccc21	8
1846	C1=CC2C3Cc4cccc5c4C2(CCN3)C(C1)O5	C1=CC(c2ccccc2)C=CN1	8
1847	c1ccc(C2CCNCC2)cc1	c1ccc2c(c1)Nc1ccccc1S2	8
1848	c1ccc2c(c1)Nc1ccccc1S2	c1ccc2c(c1)N=C(N1CCNCC1)c1ccccc1O2	8
1849	C1=CC(c2ccccc2)C=CN1	O=c1[nH]ncn1-c1ccc(N2CCN(c3ccc(OCC4COC(Cn5cncn5)(c5ccccc5)O4)cc3)CC2)cc1	8
1850	C1=CC(c2ccccc2)C=CN1	O=C(NC(CCN1CCC2CCCCC2C1)CSc1ccccc1)c1ccccc1	8
1851	c1ccc(C2=NCc3nncn3-c3ccccc32)cc1	O=C1CCCCOC(=O)CC(OC2CCCCO2)CC(OC2CCCCO2)CCC1	8
1852	C1=CC(c2ccccc2)C=CN1	O=C(NCCC1CCC1)C1NCC2CC21	8
1853	c1ccc(CC2=NCCN2)cc1	C1=CC(c2ccccc2)C=CN1	8
1854	c1ccc(CC2=NCCN2)cc1	c1ccc2c(c1)CCc1ccccc1N2	8
1855	C1=CC(c2ccccc2)C=CN1	O=C(NCCc1ccccc1)c1cnccn1	8
1856	C1=CC(c2ccccc2)C=CN1	O=C(Nc1cccc(-n2ccnc2)c1)c1cccc(Nc2nccc(-c3cccnc3)n2)c1	8
1857	c1ccc(C2=NCc3nncn3-c3ccccc32)cc1	O=C(c1ccccc1)c1coc2ccccc12	8
1858	C1=CC(c2ccccc2)C=CN1	O=C(OC1CCC2CC3c4[nH]c5ccccc5c4CCN3CC2C1)c1ccccc1	8
1859	O=C1NC(=O)C(c2ccccc2)(c2ccccc2)N1	c1ccc2ncccc2c1	8
1860	C1=CC(c2ccccc2)C=CN1	O=C(c1cc2ccccc2[nH]1)N1CCN(c2ccccn2)CC1	8
1861	c1ccc2c(c1)Sc1ccccc1N2CCC1CCCCN1	c1ccc(C(c2ccccc2)N2CCNCC2)cc1	8
1862	C1=CC(c2ccccc2)C=CN1	O=C1CCCC(OC2CCC(OC3CCCCO3)CO2)CCCCC=CC=CCCO1	8
1863	C1=CC(c2ccccc2)C=CN1	O=C1CCCc2ccccc21	8
1864	c1ccc(C(c2ccccc2)N2CCNCC2)cc1	c1ccc(CC2CCCCC2)cc1	8
1865	O=C1c2ccccc2C(=O)c2cc3c(cc21)CCCC3OC1CCCCO1	c1ccc(Cc2ccccc2)cc1	8
1866	C1=CC(c2ccccc2)C=CN1	O=C1Cc2cc(CCN3CCN(c4nsc5ccccc45)CC3)ccc2N1	8
1867	C1=CC(c2ccccc2)C=CN1	O=C1NCCCCC=CC2CC2(C(=O)NS(=O)(=O)C2CC2)NC(=O)C2CC(Oc3cc(-c4nccs4)nc4ccccc34)CC12	8
1868	O=C1NC(=O)C(c2ccccc2)(c2ccccc2)N1	c1ccc(Oc2ccccc2)cc1	8
1869	C1=CC(c2ccccc2)C=CN1	O=C1NCCc2c(-c3ccccc3)[nH]c3cccc1c23	8
1870	c1ccc(C(c2ccccc2)N2CCNCC2)cc1	c1ccc(C2CC2)cc1	8
1871	c1ccc2c(c1)N=C(N1CCNCC1)c1ccccc1N2	C1=CC(c2ccccc2)C=CN1	8
1872	c1ccc(C(c2ccccc2)(c2ccccc2)n2ccnc2)cc1	C1=CC(c2ccccc2)C=CN1	8
1873	O=C1c2ccccc2C(=O)c2cc3c(cc21)CCCC3OC1CCCCO1	O=C(c1ccccc1)c1coc2ccccc12	8
1874	C1=CC(c2ccccc2)C=CN1	O=C(CNC(=O)c1ccc2ccccc2n1)NC(CCN1CCC2CCCCC2C1)Cc1ccccc1	8
1875	C1=CC(c2ccccc2)C=CN1	O=C(CNC(=O)C1C2CCCC2CN1C(=O)CNC(=O)C(NC(=O)c1cnccn1)C1CCCCC1)C(=O)NC1CC1	8
1876	C1=CC2CCC3Nc4ccc(C5CC6CCCN(CCc7c5[nH]c5ccccc75)C6)cc4C34CCN(C1)C24	O=C(c1ccccc1)c1coc2ccccc12	8
1877	c1ccc2c(c1)Cc1ccccc1O2	C1=CC2C3Cc4cccc5c4C2(CCN3)C(C1)O5	8
1878	O=C1NC(Cc2ccc3[nH]ccc3c2)CO1	c1ccc2c(c1)Nc1ccccc1S2	8
1879	c1ccc(C2CCNCC2)cc1	c1ccc(C(c2ccccc2)N2CCNCC2)cc1	8
1880	c1ccc2c(c1)Sc1ccccc1N2CCCN1CCNCC1	C=C1c2ccccc2COc2ccccc21	8
1881	c1ccc2c(c1)Sc1ccccc1N2CCCN1CCNCC1	C=C1c2ccccc2CCc2ccccc21	8
1882	O=C1NCNC(=O)C1c1ccccc1	O=C1CN=C(c2ccccc2)c2ccccc2N1	8
1883	c1ccc2c(c1)Sc1ccccc1N2CCCN1CCNCC1	C1CCCCC1	8
1884	O=C(CNC(=O)C1CCCN1C(=O)C1CCCN1)NC(Cc1cccs1)C(=O)NCC(=O)N1Cc2ccccc2CC1C(=O)N1CCC2CCCCC21	c1ccccc1	8
1885	c1ccc2c(c1)Cc1ccccc1O2	O=C1CCC2C3Cc4cccc5c4C2(CCN3)C1O5	8
1886	O=C1Nc2ccccc2C(C#CC2CC2)O1	c1ccccc1	8
1887	c1ccc2c(c1)Sc1ccccc1N2CCCN1CCCCC1	c1ccc(Cc2ccccc2)cc1	8
1888	c1ccc(C2=NCc3nncn3-c3ccccc32)cc1	c1ccc(COc2ccccc2)cc1	8
1889	O=C1Nc2cccnc2N(C2CC2)c2ncccc21	C1=CC(c2ccccc2)C=CN1	8
1890	O=C1Nc2cccnc2N(C2CC2)c2ncccc21	O=C1CN=C(c2ccccc2)c2ccccc2N1	8
1891	O=C1OC(CCc2ccccc2)CC=C1Cc1cccc(NS(=O)(=O)c2ccccn2)c1	c1ccccc1	8
1892	O=C1NC(=O)C(c2ccccc2)C(=O)N1	c1ccc(C(c2ccccc2)N2CCNCC2)cc1	8
1893	O=C1OCC2c3c(ccc4c3OCO4)C(SCC13NCCc1ccccc13)C1C3NC(Cc4ccccc43)CN21	c1ccccc1	8
1894	O=C1OCCN1c1ccc(N2CCOCC2)cc1	c1ccc2c(c1)Nc1ccccc1S2	8
1895	O=C1c2cc3ccc(OC4CC(OC5CCCCO5)CCO4)cc3cc2CCC1OC1CC(OC2CC(OC3CCCCO3)CCO2)CCO1	c1ccccc1	8
1896	c1ccc(C2CC2)cc1	C1=CC(c2ccccc2)C=CN1	8
1897	O=C1c2ccccc2C(=O)C1c1ccccc1	O=C1C=C2CCC3C4CCCC4CCC3C2CC1	8
1898	c1ccc(C2=NCc3nncn3-c3sccc32)cc1	c1ccc(C(c2ccccc2)N2CCNCC2)cc1	8
1899	C1=CC(c2ccccc2)C=CN1	O=c1[nH]ncn1-c1ccc(N2CCN(c3ccc(OCC4COC(Cn5cncn5)(c5ccccc5)C4)cc3)CC2)cc1	8
1900	C1=C2c3cccc4[nH]cc(c34)CC2NCC1	c1ccncc1	8
1901	c1cc2c3c(c1)OC1CCCC4C(C2)NCCC314	c1ccc2c(c1)CCc1ccccc1N2	8
1902	C1=CC(c2ccccc2)C=CN1	O=c1n(CCOc2ccccc2)cnn1CCCN1CCN(c2ccccc2)CC1	8
1903	C1=C2c3cccc4[nH]cc(c34)CC2NCC1	c1ccc(Cc2ccccc2)cc1	8
1904	O=S(=O)(Nc1nc(-c2ncccn2)ncc1Oc1ccccc1)c1ccccc1	C1=CC(c2ccccc2)C=CN1	8
1905	c1ccc(-c2cn3ccccc3n2)cc1	c1ccc(Cc2ccccc2)cc1	8
1906	O=S(=O)(Nc1nc(-c2ncccn2)ncc1Oc1ccccc1)c1ccccc1	O=C1C=CC2C(=C1)CCC1C3CCCC3CCC21	8
1907	O=S(=O)(Nc1nc(-c2ncccn2)ncc1Oc1ccccc1)c1ccccc1	O=C1CN=C(c2ccccc2)c2ccccc2N1	8
1908	C1=C2c3cccc4[nH]cc(c34)CC2NCC1	c1ccc(COC(Cn2ccnc2)c2ccccc2)cc1	8
1909	O=C(CNCCCc1ccccc1)N1CCCC1	O=S1(=O)NCNc2ccccc21	8
1910	C=C1c2ccccc2CCc2ccccc21	c1ccc(CCNCCc2ccccc2)cc1	8
1911	c1ccc(-c2ccccc2)cc1	c1ccc(Oc2ccccc2)cc1	8
1912	c1ccc2c(c1)N=C(N1CCNCC1)c1ccccc1O2	c1ccc2c(c1)Nc1ccccc1S2	8
1913	O=C(CC[NH+]1CCc2ccccc2C1Cc1ccccc1)OCCCCCOC(=O)CC[NH+]1CCc2ccccc2C1Cc1ccccc1.c1ccccc1.c1ccccc1	O=C1C2=CC3C(=O)C=CCC3CC2Cc2ccccc21	8
1914	O=C(CNCCCc1ccccc1)N1CCCC1	c1ccc(Oc2ccccc2)cc1	8
1915	C1=C2c3cccc4[nH]cc(c34)CC2NCC1	c1ccc(CC2CCCCC2)cc1	8
1916	C1=CC2C3Cc4cccc5c4C2(CCN3)C(C1)O5	c1ccc2c(c1)Sc1ccccc1N2CCCN1CCNCC1	8
1917	O=C(CNCCCc1ccccc1)N1CCc2ccccc2C1	c1ccc(-c2ccccc2)cc1	8
1918	C1CCOCC1	c1ccc(Nc2ccccc2)cc1	8
1919	C1=CC2C3Cc4cccc5c4C2(CCN3)C(C1)O5	c1ccc2c(c1)CCc1cccnc1C2=C1CCNCC1	8
1920	O=C(CNCCCc1ccccc1)N1CCc2ccccc2C1	c1ccc2c(c1)CCC1C2CCC2CCCC21	8
1921	c1cc2c3c(c[nH]c3c1)CC1NCCCC21	c1ccc2c(c1)Nc1ccccc1S2	8
1922	c1cc2c3c(c[nH]c3c1)CC1NCCCC21	c1ccc2c(c1)CCc1ccccc1N2	8
1923	c1ccc2c(c1)Nc1ccccc1S2	c1csc(-c2cscn2)c1	8
1924	c1ccc2c(c1)Nc1ccccc1S2	c1ccc2nc3ccccc3cc2c1	8
1925	c1ccc2c(c1)Nc1ccccc1S2	c1ccc2c(c1)Sc1ccccc1N2CCCN1CCNCC1	8
1926	C1=CC(c2ccccc2)C=CN1	c1ccc2ccccc2c1	8
1927	c1ccc(CC2CCCCN2)cc1	c1ccc2c(c1)CCc1ccccc1N2	8
1928	C1=CC(c2ccccc2)C=CN1	c1ccc2c(c1)OCO2	8
1929	O=S(=O)(Cc1ccc2[nH]ccc2c1)N1CCCC1	c1ccc2c(c1)Nc1ccccc1S2	8
1930	c1ccc(C(OC2CC3CCC(C2)N3)c2ccccc2)cc1	c1ccccc1	8
1931	O=C(CCc1ccccc1)OC1C=C2CC(=O)C3CCC4OCC4C3C(OC(=O)c3ccccc3)C(C2)C1	c1ncc2ncn(C3CCCO3)c2n1	8
1932	O=C1NC(=O)C(c2ccccc2)(c2ccccc2)N1	c1ccc(C2=NCc3nncn3-c3ccccc32)cc1	8
1933	c1ccc(CC2CCCCC2)cc1	c1ccc(CCNCCc2ccccc2)cc1	8
1934	O=S(=O)(CCc1ccc2[nH]cc(CC3CCCN3)c2c1)c1ccccc1	c1ccc2c(c1)Nc1ccccc1S2	8
1935	C1=CC(c2ccccc2)C=CN1	c1ccc(C(Cc2ccncn2)Cn2cncn2)cc1	8
1936	C1=CC(c2ccccc2)C=CN1	c1ccc(C(OCCC2CCCN2)c2ccccc2)cc1	8
1937	C1=CC(c2ccccc2)C=CN1	c1ccc(C2(Cn3ccnc3)OCC(COc3ccc(N4CCNCC4)cc3)O2)cc1	8
1938	O=C1NC(=O)C(c2ccccc2)(c2ccccc2)N1	O=C1c2ccccc2C(=O)c2cc3c(cc21)CCCC3OC1CCCCO1	8
1939	O=C(CCc1ccccc1)OC1C=C2CC(=O)C3CCC4OCC4C3C(OC(=O)c3ccccc3)C(C2)C1	O=c1cc[nH]c2cc(N3CCNCC3)ccc12	8
1940	C1=CC(c2ccccc2)C=CN1	c1ccc(CC2=NCCN2)cc1	8
1941	C1=CC(c2ccccc2)C=CN1	c1ccc2c(c1)N=C(N1CCNCC1)c1ccccc1S2	8
1942	C1=CC(c2ccccc2)C=CN1	c1ccc(CC2CCCCC2)cc1	8
1943	C1=CC(c2ccccc2)C=CN1	c1ccc(CCCCNCc2ccc(-c3ccccn3)cc2)cc1	8
1944	O=S(=O)(Nc1cccc(-c2ncsc2-c2ccncn2)c1)c1ccccc1	O=C1C=CC2C(=C1)CCC1C3CCCC3CCC21	8
1945	O=C1NC(=O)C(c2ccccc2)(c2ccccc2)N1	O=C1CCC2C3Cc4cccc5c4C2(CCN3)C1O5	8
1946	O=S(=O)(Nc1cccc(-c2ncsc2-c2ccncn2)c1)c1ccccc1	O=C1CN=C(c2ccccc2)c2ccccc2N1	8
1947	c1ccc(-c2ncnc(Nc3ccncc3)n2)nc1	c1ccccc1	8
1948	C1=C2c3cccc4[nH]cc(c34)CC2NCC1	c1ccc2c(CC3CC4CCN3CC4)ccnc2c1	8
1949	c1ccc(-c2nc(-c3ccccc3)n(-c3ccccc3)n2)cc1	O=C1CN=C(c2ccccc2)c2ccccc2N1	8
1950	c1ccc(-c2nc(-c3ccccc3)n(-c3ccccc3)n2)cc1	O=C1C=CC2C(=C1)CCC1C3CCCC3CCC21	8
1951	C1=CC(c2ccccc2)C=CN1	c1ccc2c(CC3CC4CCN3CC4)ccnc2c1	8
1952	O=C1CN=C(c2ccccc2)c2ccccc2N1	c1ccc(Nc2nccc(-c3c[nH]c4ccccc34)n2)cc1	8
1953	O=c1ccn(C2CCCO2)c(=O)[nH]1	c1ccccc1	8
1954	O=C1C=CC=CCCCCCCCCC=COC2Oc3ccc4cc(c(C=NN5CCN(C6CCCC6)CC5)cc4c3C2=O)N1	O=C1CN=C(c2ccccc2)c2ccccc2N1	8
1955	c1ccc(Cc2ccccc2)cc1	C1OC2COC3OCOC3C2O1	8
1956	c1ccc2c(c1)CCC1C2CCC2CCCC21	c1ccc(Oc2ccccc2)cc1	8
1957	C1=COC(OC2CCCC(OC3CCCCO3)C2)CC1	c1ccccc1	8
1958	O=C(Cc1ccccc1)OC1CC2CCC(C1)[NH2+]2	c1ccc(Cc2ccccc2)cc1	8
1959	c1csc(-c2cscn2)c1	C1=CC(c2ccccc2)C=CN1	8
1960	c1ccc2c(c1)CCc1ccccc1N2	O=C(CNCCCc1ccccc1)N1CCc2ccccc2C1	8
1961	O=C1C=CC2C(=C1)CCC1C3CCCC3CCC21	O=C(CC12CC3CC(CC(C3)C1)C2)N1CCC2CC21	8
1962	c1ccc(Cc2ccccc2)cc1	C1=CC(c2ccccc2)C=CN1	8
1963	O=C1C=CC2C(=C1)CCC1C3CCCC3CCC21	C=C1CCC2C1CCC1C3CCCCC3CCC21	8
1964	c1ccc(Cc2ccccc2)cc1	C1CCCCC1	8
1965	O=C1CCC2COc3ccccc3C2C1	C1=CC(c2ccccc2)C=CN1	8
1966	O=C1CCC2C3Cc4cccc5c4C2(CCN3)C1O5	c1ccc2ncccc2c1	8
1967	O=C1C=CC2C(=C1)CCC1C3CCCC3CCC21	C1=CC(c2cccc3nonc23)C=CN1	8
1968	O=C1CCC2C3Cc4cccc5c4C2(CCN3)C1O5	c1ccc2c(c1)Sc1ccccc1N2CCC1CCCCN1	8
1969	O=C(c1ccccc1)c1ccccc1	c1ccc(Nc2ccccn2)cc1	8
1970	O=C1CCC2C3Cc4cccc5c4C2(CCN3)C1O5	O=C1CCCCOC(=O)CC(OC2CCCCO2)CC(OC2CCCCO2)CCC1	8
1971	O=C1CCC2C3Cc4cccc5c4C2(CCN3)C1O5	c1ccc2c(c1)CCc1cccnc1C2=C1CCNCC1	8
1972	O=C1C=CC2C(=C1)CCC1C3CCCC3CCC21	C(=C1SCC(c2ccccc2)S1)n1ccnc1	8
1973	O=C(c1ccccc1)c1cccs1	O=C1C=C2CCC3C4CCCC4CCC3C2CC1	8
1974	O=C1CCC2C3Cc4cccc5c4C2(CCN3)C1O5	c1ccc2c(CC3CC4CCN3CC4)ccnc2c1	8
1975	O=C(c1ccccc1)c1cccs1	c1ccc(Nc2ccccc2)cc1	8
1976	O=C1C=CC2C(=C1)CCC1C3CCCC3CC(=O)C21	c1ccc2c(c1)CCC1C2CCC2CCCC21	8
1977	c1ccc(Cc2ccccn2)cc1	O=S(Cc1ccccn1)c1nc2ccccc2[nH]1	8
1978	c1ccc(Nc2ccccc2)cc1	c1ccc(-c2ccccc2)cc1	8
1979	c1ccc2c(c1)CCC1C2CCC2CCCC21	O=C1CCCCOC(=O)CC(OC2CCCCO2)CC(OC2CCCCO2)CCC1	8
1980	O=C(c1ccccc1)n1ccc2ccccc21	O=C1C=C2CCC3C4CCCC4CCC3C2CC1	8
1981	O=C1CCC2C3Cc4cccc5c4C2(CCN3)C1O5	c1ccc(C2=NCc3nncn3-c3sccc32)cc1	8
1982	c1ccccc1	O=C(CCN1CCCCC1)c1ccccc1	8
1983	O=C1CCC2C3Cc4cccc5c4C2(CCN3)C1O5	O=c1[nH]c(=O)c2[nH]cnc2[nH]1	8
1984	O=C1C=CC2C(=C1)CCC1C3CCCC3CCC21	O=C(CN1CCN(CCCOc2ccccc2)CC1)Nc1ccccc1	8
1985	c1ccc2c(c1)CCc1ccccc1N2	c1ccc(C2OCc3ccccc32)cc1	8
1986	c1ccc(Cc2ccccc2)cc1	c1ccc(C(OCCC2CCCN2)c2ccccc2)cc1	8
1987	O=C(Cc1ccccc1)OC1CC2CCC(C1)N2	O=C1CCC2C3Cc4cccc5c4C2(CCN3)C1O5	8
1988	O=C(OC1c2nccnc2C(=O)N1c1ccccn1)N1CCNCC1	O=C(Nc1ccccc1)C1CCCCN1	8
1989	O=C(OC1c2nccnc2C(=O)N1c1ccccn1)N1CCNCC1	c1ccc(C(c2ccccc2)N2CCNCC2)cc1	8
1990	O=C1C=CC2C(=C1)CCC1C3CCCC3CCC21	O=C1CCCC(CCC2CC=CC3=CCCCC32)O1	8
1991	O=C1C=CC2C(=C1)CCC1C3CCCC3CCC21	O=C1CC(c2ccccc2)Sc2ccccc2N1	8
1992	O=C(OC1c2nccnc2C(=O)N1c1ccccn1)N1CCNCC1	c1ccc2c(c1)CCc1ccccc1N2	8
1993	O=C1CC(=O)NC(=O)N1	O=C(CNCCCc1ccccc1)N1CCc2ccccc2C1	8
1994	O=C1C=CC2C(=C1)CCC1C3CCCC3CCC21	O=C1C=C2CCC3C(=C2CC1)C(c1ccccc1)CC1CCCC13	8
1995	C1=NCC2c3ccccc3Cc3ccccc3N12	c1ccccc1	8
1996	c1ccc2c(c1)CCc1ccccc1N2	c1ccc(Cc2ccccn2)cc1	8
1997	c1ccc2ncccc2c1	c1ccc2c(c1)Nc1ccccc1S2	8
[truncated: 91,683 more rows]
