# Supplementary material for: Learning self-supervised molecular representations for drug–drug interaction prediction
Source: BMC Bioinformatics. 2024 Jan 30;25:47. doi: 10.1186/s12859-024-05643-7 (PMC10829170; doi:10.1186/s12859-024-05643-7)
Supplement: Supplementary file 2 — Additional file 2. FP-GRowth : Most frequents itemsets. [file 12859_2024_5643_MOESM2_ESM.xlsx]

## Sheet: 1
Description : FP-GRowth most frequents itemsets
No.	support	itemsets
0	0.2880205548624725	frozenset({'c1ccccc1'})
1	0.24826234182855106	frozenset({'The metabolism of #Drug2 can be decreased when combined with #Drug1.'})
2	0.14934949206914988	frozenset({'The serum concentration of #Drug2 can be increased when it is combined with #Drug1.'})
3	0.0448078179765936	frozenset({'#Drug1 may increase the central nervous system depressant (CNS depressant) activities of #Drug2.'})
4	0.037307669458801165	frozenset({'c1ccc(Cc2ccccc2)cc1'})
5	0.012609160577437177	frozenset({'c1ccc(CC2CCCCC2)cc1'})
6	0.01721321214281471	frozenset({'c1ccc(Cc2ccccn2)cc1'})
7	0.016129032258064516	frozenset({'#Drug1 may increase the hypoglycemic activities of #Drug2.'})
8	0.04173349967326086	frozenset({'#Drug1 may increase the QTc-prolonging activities of #Drug2.'})
9	0.010411097249450484	frozenset({'#Drug1 may increase the bradycardic activities of #Drug2.'})
10	0.06824392562228955	frozenset({'The therapeutic efficacy of #Drug2 can be decreased when used in combination with #Drug1.'})
11	0.013099269292461238	frozenset({'c1ccc2c(CC3CC4CCN3CC4)ccnc2c1'})
12	0.0276540129507515	frozenset({'c1ccc2c(c1)Nc1ccccc1S2'})
13	0.06407057565496346	frozenset({'The serum concentration of #Drug2 can be decreased when it is combined with #Drug1.'})
14	0.043872155884274934	frozenset({'The metabolism of #Drug2 can be increased when combined with #Drug1.'})
15	0.021921226162894315	frozenset({'O=C1NC(=O)C(c2ccccc2)(c2ccccc2)N1'})
16	0.016708251648547497	frozenset({'O=C1CCCCOC(=O)CC(OC2CCCCO2)CC(OC2CCCCO2)CCC1'})
17	0.01788154220875661	frozenset({'c1ccc(Nc2ccccc2)cc1'})
18	0.01311412107170439	frozenset({'O=C1CCC2C3Cc4cccc5c4C2(CCN3)C1O5'})
19	0.011361611121012298	frozenset({'O=C1NC(=O)C(c2ccccc2)C(=O)N1'})
20	0.06888255212974514	frozenset({'#Drug1 may increase the hypotensive activities of #Drug2.'})
21	0.02114893364225034	frozenset({'O=C1CC(=O)NC(=O)N1'})
22	0.019544941483989782	frozenset({'O=C1c2ccccc2C(=O)c2cc3c(cc21)CCCC3OC1CCCCO1'})
23	0.027000534664052753	frozenset({'C1=CC(c2ccccc2)C=CN1'})
24	0.019841977068852847	frozenset({'O=S(Cc1ccccn1)c1nc2ccccc2[nH]1'})
25	0.010604170379611477	frozenset({'O=C1C2=CC3C(=O)C=CCC3CC2Cc2ccccc21'})
26	0.01953008970474663	frozenset({'O=c1oc2ccccc2cc1Cc1ccccc1'})
27	0.01819342957286283	frozenset({'O=C1CN=C(c2ccccc2)c2ccccc2N1'})
28	0.023807402126774787	frozenset({'c1ccc2c(c1)CCc1ccccc1N2'})
29	0.01476266856769441	frozenset({'O=C1C=C(C2CCC3C2CCC2C4CCC(OC5CCC(OC6CCC(OC7CCCCO7)CO6)CO5)CC4CCC23)CO1'})
30	0.012104200083169963	frozenset({'c1ccc2c(c1)Sc1ccccc1N2CCCN1CCNCC1'})
31	0.015683478880769916	frozenset({'c1ccc2c(c1)CCC1C2CCC2CCCC21'})
32	0.0363720073664825	frozenset({'O=C1C=CC2C(=C1)CCC1C3CCCC3CCC21'})
33	0.029495633576902512	frozenset({'O=C1C=C2CCC3C4CCCC4CCC3C2CC1'})
34	0.01351511911126953	frozenset({'c1ccc(COc2ccccc2)cc1'})
35	0.013663636903701063	frozenset({'c1ccc2ccccc2c1'})
36	0.013485415552783223	frozenset({'O=c1[nH]c(=O)c2[nH]cnc2[nH]1'})
37	0.011346759341769144	frozenset({'c1ccc2ncccc2c1'})
38	0.018401354482266975	frozenset({'O=C(c1ccccc1)c1coc2ccccc12'})
39	0.03219865739915642	frozenset({'#Drug1 may decrease the antihypertensive activities of #Drug2.'})
40	0.015445850412879464	frozenset({'#Drug1 may increase the hypokalemic activities of #Drug2.'})
41	0.024193548387096774	frozenset({'#Drug1 may increase the anticoagulant activities of #Drug2.'})
42	0.019886532406582308	frozenset({'#Drug1 may decrease the excretion rate of #Drug2 which could result in a higher serum level.'})
43	0.025574763856710033	frozenset({'O=S1(=O)NCNc2ccccc21'})
44	0.010515059704152558	frozenset({'#Drug1 may decrease the cardiotoxic activities of #Drug2.'})
45	0.06224380680805561	frozenset({'The metabolism of #Drug2 can be decreased when combined with #Drug1.', 'c1ccccc1'})
46	0.02502524802471336	frozenset({'The serum concentration of #Drug2 can be increased when it is combined with #Drug1.', 'c1ccccc1'})
47	0.01324778708489277	frozenset({'The metabolism of #Drug2 can be decreased when combined with #Drug1.', 'c1ccc(Cc2ccccc2)cc1'})
48	0.013010158617002316	frozenset({'#Drug1 may increase the QTc-prolonging activities of #Drug2.', 'c1ccccc1'})
49	0.016440919622170737	frozenset({'The therapeutic efficacy of #Drug2 can be decreased when used in combination with #Drug1.', 'c1ccccc1'})
50	0.010485356145666251	frozenset({'O=C1NC(=O)C(c2ccccc2)(c2ccccc2)N1', 'The metabolism of #Drug2 can be increased when combined with #Drug1.'})
51	0.010039802768371651	frozenset({'The metabolism of #Drug2 can be decreased when combined with #Drug1.', 'O=C1CCCCOC(=O)CC(OC2CCCCO2)CC(OC2CCCCO2)CCC1'})
52	0.03139666132002614	frozenset({'#Drug1 may increase the hypotensive activities of #Drug2.', 'c1ccccc1'})
53	0.010812095289015625	frozenset({'C1=CC(c2ccccc2)C=CN1', '#Drug1 may increase the hypotensive activities of #Drug2.'})
54	0.01231212499257411	frozenset({'The metabolism of #Drug2 can be decreased when combined with #Drug1.', 'O=S(Cc1ccccn1)c1nc2ccccc2[nH]1'})
55	0.011539832471930137	frozenset({'O=c1oc2ccccc2cc1Cc1ccccc1', '#Drug1 may increase the anticoagulant activities of #Drug2.'})
56	0.01102002019841977	frozenset({'O=C1C=CC2C(=C1)CCC1C3CCCC3CCC21', 'The serum concentration of #Drug2 can be increased when it is combined with #Drug1.'})
57	0.011198241549337611	frozenset({'The metabolism of #Drug2 can be decreased when combined with #Drug1.', 'O=C(c1ccccc1)c1coc2ccccc12'})
58	0.020272678666904295	frozenset({'#Drug1 may decrease the antihypertensive activities of #Drug2.', 'c1ccccc1'})
