# Supplementary material for: Learning self-supervised molecular representations for drug–drug interaction prediction
Source: BMC Bioinformatics. 2024 Jan 30;25:47. doi: 10.1186/s12859-024-05643-7 (PMC10829170; doi:10.1186/s12859-024-05643-7)
Supplement: Supplementary file 3 — Additional file 3. Apriori rules on Drugbank. [file 12859_2024_5643_MOESM3_ESM.xlsx]

## Sheet: 1
Description : Apriori rules on Drugbank
No.	antecedents	consequents	antecedent support	consequent support	support	confidence	lift	leverage	conviction
0	frozenset({'#Drug1 may decrease the antihypertensive activities of #Drug2.'})	frozenset({'c1ccccc1'})	0.03219865739915642	0.2880205548624725	0.020272678666904295	0.6296125461254611	2.185998657026739	0.010998803496972605	1.9222558369341955
1	frozenset({'O=S(Cc1ccccn1)c1nc2ccccc2[nH]1'})	frozenset({'The metabolism of #Drug2 can be decreased when combined with #Drug1.'})	0.019841977068852847	0.24826234182855106	0.01231212499257411	0.6205089820359282	2.499408397848954	0.0073861092989522936	1.9809102787318658
2	frozenset({'O=C(c1ccccc1)c1coc2ccccc12'})	frozenset({'The metabolism of #Drug2 can be decreased when combined with #Drug1.'})	0.018401354482266975	0.24826234182855106	0.011198241549337611	0.6085552865213882	2.451258946641428	0.0066298781927527075	1.9204184710812895
3	frozenset({'O=C1CCCCOC(=O)CC(OC2CCCCO2)CC(OC2CCCCO2)CCC1'})	frozenset({'The metabolism of #Drug2 can be decreased when combined with #Drug1.'})	0.016708251648547497	0.24826234182855106	0.010039802768371651	0.6008888888888889	2.4203787189917843	0.005891773086242501	1.8835297671333635
4	frozenset({'O=c1oc2ccccc2cc1Cc1ccccc1'})	frozenset({'#Drug1 may increase the anticoagulant activities of #Drug2.'})	0.01953008970474663	0.024193548387096774	0.011539832471930137	0.5908745247148288	24.422813688212926	0.01106733030165401	2.3851031298716867
5	frozenset({'O=C1NC(=O)C(c2ccccc2)(c2ccccc2)N1'})	frozenset({'The metabolism of #Drug2 can be increased when combined with #Drug1.'})	0.021921226162894315	0.043872155884274934	0.010485356145666251	0.47831978319783197	10.902582140242526	0.009523624694273305	1.8327853219672858
6	frozenset({'#Drug1 may increase the anticoagulant activities of #Drug2.'})	frozenset({'O=c1oc2ccccc2cc1Cc1ccccc1'})	0.024193548387096774	0.01953008970474663	0.011539832471930137	0.47697974217311234	24.422813688212926	0.01106733030165401	1.8746308496138118
7	frozenset({'#Drug1 may increase the hypotensive activities of #Drug2.'})	frozenset({'c1ccccc1'})	0.06888255212974514	0.2880205548624725	0.03139666132002614	0.45579991375592926	1.582525642913125	0.01155707043527375	1.3083045430062805
8	frozenset({'C1=CC(c2ccccc2)C=CN1'})	frozenset({'#Drug1 may increase the hypotensive activities of #Drug2.'})	0.027000534664052753	0.06888255212974514	0.010812095289015625	0.4004400440044005	5.813374092907351	0.00895222955248802	1.5530013947047003
9	frozenset({'c1ccc(Cc2ccccc2)cc1'})	frozenset({'The metabolism of #Drug2 can be decreased when combined with #Drug1.'})	0.037307669458801165	0.24826234182855106	0.01324778708489277	0.35509554140127386	1.4303238211073566	0.00398569769688528	1.1656574057572098
10	frozenset({'O=C1C=CC2C(=C1)CCC1C3CCCC3CCC21'})	frozenset({'The serum concentration of #Drug2 can be increased when it is combined with #Drug1.'})	0.0363720073664825	0.14934949206914988	0.01102002019841977	0.3029808084932626	2.028669828706082	0.0055878793727002305	1.2204118886483024
11	frozenset({'The metabolism of #Drug2 can be increased when combined with #Drug1.'})	frozenset({'O=C1NC(=O)C(c2ccccc2)(c2ccccc2)N1'})	0.043872155884274934	0.021921226162894315	0.010485356145666251	0.23899796885578878	10.902582140242528	0.009523624694273305	1.2852512001400402
12	frozenset({'#Drug1 may increase the hypotensive activities of #Drug2.'})	frozenset({'C1=CC(c2ccccc2)C=CN1'})	0.06888255212974514	0.027000534664052753	0.010812095289015625	0.15696420871065114	5.81337409290735	0.00895222955248802	1.1541615141248396
13	frozenset({'c1ccccc1'})	frozenset({'#Drug1 may increase the hypotensive activities of #Drug2.'})	0.2880205548624725	0.06888255212974514	0.03139666132002614	0.10900840509462176	1.5825256429131247	0.01155707043527375	1.0450350521759275
14	frozenset({'The serum concentration of #Drug2 can be increased when it is combined with #Drug1.'})	frozenset({'O=C1C=CC2C(=C1)CCC1C3CCCC3CCC21'})	0.14934949206914988	0.0363720073664825	0.01102002019841977	0.0737867939538584	2.028669828706082	0.0055878793727002305	1.0403954363240984
15	frozenset({'c1ccccc1'})	frozenset({'#Drug1 may decrease the antihypertensive activities of #Drug2.'})	0.2880205548624725	0.03219865739915642	0.020272678666904295	0.07038622183262001	2.185998657026739	0.010998803496972605	1.0410789570145418
16	frozenset({'The metabolism of #Drug2 can be decreased when combined with #Drug1.'})	frozenset({'c1ccc(Cc2ccccc2)cc1'})	0.24826234182855106	0.037307669458801165	0.01324778708489277	0.05336204833692271	1.4303238211073566	0.00398569769688528	1.0169593653517872
17	frozenset({'The metabolism of #Drug2 can be decreased when combined with #Drug1.'})	frozenset({'O=S(Cc1ccccn1)c1nc2ccccc2[nH]1'})	0.24826234182855106	0.019841977068852847	0.01231212499257411	0.049593204115817184	2.499408397848954	0.0073861092989522936	1.0313036766738248
18	frozenset({'The metabolism of #Drug2 can be decreased when combined with #Drug1.'})	frozenset({'O=C(c1ccccc1)c1coc2ccccc12'})	0.24826234182855106	0.018401354482266975	0.011198241549337611	0.04510648480497727	2.451258946641428	0.0066298781927527075	1.0279666055929348
19	frozenset({'The metabolism of #Drug2 can be decreased when combined with #Drug1.'})	frozenset({'O=C1CCCCOC(=O)CC(OC2CCCCO2)CC(OC2CCCCO2)CCC1'})	0.24826234182855106	0.016708251648547497	0.010039802768371651	0.04044029672170376	2.4203787189917843	0.005891773086242501	1.0247322235313516
