# Supplementary material for: Learning self-supervised molecular representations for drug–drug interaction prediction
Source: BMC Bioinformatics. 2024 Jan 30;25:47. doi: 10.1186/s12859-024-05643-7 (PMC10829170; doi:10.1186/s12859-024-05643-7)
Supplement: Supplementary file 4 — Additional file 4. Scaffold clustering based on their interactions profiles. [file 12859_2024_5643_MOESM4_ESM.xlsx]

## Sheet: 1
Description : Scaffold clustering based their interactions profiles
scaffold	cluster ID
O=C(CCc1ccccc1)NCC(=O)NCC(=O)NCC(=O)NCC(=O)NC(Cc1ccccc1)C(=O)NCC(=O)NCC(=O)NCC(=O)NCCc1ccccc1	417
O=C(CCCc1ccccc1)N1CC2CCCCC2C1	416
c1ncc(C[n+]2ccsc2)cn1	415
O=C1O[Zn]NC1Cc1cnc[nH]1	414
O=c1[nH]c(=O)c2c(ncn2CC2OCCO2)[nH]1	413
c1ccc2c(c1)CC1CCCNC1C2	412
O=C1NCc2cncn2-c2ccccc21	411
O=c1[nH]cnc2c1NCCN2	410
O=C(OC1CC2CCC(C1)N2)c1c[nH]c2ccccc12	409
C1CSSC1	408
c1ccc(C(Cn2cncn2)Cn2cncn2)cc1	407
c1ccc(-c2cc3ccccc3n2Cc2ccc(OCCN3CCCCCC3)cc2)cc1	406
O=C1O[BiH]Oc2ccccc21	405
O=C(NCc1ccccc1)c1cc(=O)[nH]c(CNC(=O)c2nnco2)n1	404
c1ccc(-c2nccs2)cc1	403
c1nncs1	402
O=c1ccn(C2CC(O[PH](=O)OCC3OC(n4cccnc4=O)CC3O[PH](=O)OCC3OC(n4cnc5cncnc54)CC3O[PH](=O)OCC3OC(n4cnc5c(=O)[nH]cnc54)CC3O[PH](=O)OCC3OC(n4ccc(=O)[nH]c4=O)CC3O[PH](=O)OCC3OC(n4cccnc4=O)CC3O[PH](=O)OCC3OC(n4ccc(=O)[nH]c4=O)CC3O[PH](=O)OCC3OC(n4cnc5c(=O)[nH]cnc54)CC3O[PH](=O)OCC3OC(n4cccnc4=O)CC3O[PH](=O)OCC3OC(n4ccc(=O)[nH]c4=O)CC3O[PH](=O)OCC3OC(n4ccc(=O)[nH]c4=O)CC3O[PH](=O)OCC3OC(n4cccnc4=O)CC3O[PH]…	401
O=C1CCSSCCNC(=O)CNC(=O)CNC(=O)C(Cc2ccccc2)NC(=O)CNC(=O)CNC(=O)C(Cc2c[nH]c3ccccc23)NC(=O)C(Cc2ccccc2)NC(=O)C(Cc2ccccc2)NC(=O)CNC(=O)CN1	400
c1ccc(CCNCCCCCCNCCc2ccccc2)cc1	399
O=C(CCc1ccccc1)N(Cc1ccccc1)Cc1nc(-c2ccccc2)c[nH]1	398
O=c1nc[nH]c2c1ncn2C1CCCO1	397
O=C1CCO1	396
O=C(Nc1ccncc1)c1cccc(OCC2CC2)c1	395
c1ncn(C2CCCO2)n1	394
O=c1nc2[nH]c3ccccc3nc-2c(=O)[nH]1	393
O=c1cccc[nH]1	392
O=c1cc[nH]c(=S)[nH]1	391
O=C1CNC(=O)CNC(=O)C(Cc2c[nH]cn2)NC(=O)C(Cc2ccccc2)NC(=O)CNC(=O)CNC(=O)C(NC(=O)CNC(=O)CNC(=O)CNC(=O)C2CSC=N2)CCCCN1	390
C=C1CCC2C1CCC1C3CCCCC3CCC21	389
c1ccc(Nc2nccc(-c3c[nH]c4ccccc34)n2)cc1	388
N=C1CCCN1Cc1cc(=O)[nH]c(=O)[nH]1	387
C=C1CCCCC1=CC=C1CCCC2C(CC=CCC3CC3)CCC12	386
O=c1ccc2ccccc2[nH]1	385
c1ccc(C2CNCCO2)cc1	384
O=C1C=C2C=CC3C4CCCC4CCC3C2C2CC12	383
c1ccc(Oc2ccccc2)cc1.c1ccc(Oc2ccccc2)cc1	382
O=c1nc[nH]c2ncc(CNc3ccccc3)nc12	381
O=C(NCc1cscn1)NC(CCN1CCOCC1)C(=O)NC(CCC(Cc1ccccc1)NC(=O)OCc1cncs1)Cc1ccccc1	380
O=c1[nH]nc(CN2CCOC(OCc3ccccc3)C2c2ccccc2)[nH]1	379
O=C(Cc1ccccc1)Nc1cnc(N2CCNCC2)cc1-c1ccccc1	378
c1ccc2c(CC3=NCCN3)cccc2c1	377
c1ccc(C2CC3CCC(C2)N3)cc1	376
c1cn[nH]c1	375
c1ccc2c(c1)OCO2	374
O=c1ccn(C2C=CCO2)c(=O)[nH]1	373
O=C1NC(=O)C(Cc2ccc(OCCNc3cc(Oc4ccccc4)ncn3)cc2)S1	372
O=C(OCCN1CCN(C(c2ccccc2)c2ccccc2)CC1)C1=CNC=CC1c1ccccc1	371
C1CCC1	370
C(=C1SCC(c2ccccc2)S1)n1ccnc1	369
O=C1CCCC1	368
c1nc(N2CCCCC2)c2ncnc(N3CCCCC3)c2n1	367
c1cc(Nc2ncc3ccn(C4CCCC4)c3n2)ncc1N1CCNCC1	366
O=C(CCN1CCOCC1)N1c2ccccc2Sc2ccccc21	365
C1=CC2CCC3Nc4ccc(C5CC6CCCN(Cc7c5[nH]c5ccccc75)C6)cc4C34CCN(C1)C24	364
O=C1CNC(=O)CNC(=O)C(Cc2c[nH]c3ccccc23)NC(=O)C(Cc2ccccc2)NC(=O)C(NC(=O)CCc2ccccc2)CSSCCN1	363
c1ccc(CN2CCCCC2)cc1	362
O=c1ccc2cnc(Nc3ccc(N4CCNCC4)cn3)nc2n1C1CCCC1	361
c1nc(Sc2cnc[nH]2)c2[nH]cnc2n1	360
S=c1[nH]cc[nH]1	359
O=S(=O)(Nc1ccno1)c1ccccc1	358
C=C(C(=C)c1ccccc1)c1ccccc1	357
O=C1CCC2=C(CCC3C2CCC2CCCC23)C1	357
c1cc2c(cc1OC1CCCC1)CCC1C2CCC2CCCC21	357
c1ccc(N=c2ccnc(Nc3ccc(C4CCNCC4)cc3)[nH]2)cc1	356
O=C(C1CCCO1)N1CCN(c2ncc3ccccc3n2)CC1	355
C1CCOCC1	354
O=C(c1cc2ccccc2[nH]1)N1CCN(c2ccccn2)CC1	353
O=c1n(CCOc2ccccc2)cnn1CCCN1CCN(c2ccccc2)CC1	352
c1csc(COc2cccc3ccccc23)c1	351
c1ccc(NCc2ccco2)cc1	350
O=C(Nc1ccccc1)c1c[nH]c(-c2ccccc2)c1-c1ccccc1	349
c1ccc2c(c1)C1CCC2c2ccccc21	348
O=C1CNC(=O)CNC(=O)CNC(=O)CNC(=O)CNC(=O)CNC(=O)CNC(=O)CNC(=O)CNC(=O)CNC(=O)CN1	347
O=C(CN1CCNCC1)Nc1ccc(NC(=C2C(=O)Nc3ccccc32)c2ccccc2)cc1	346
c1ccc(C2CCNCC2COc2ccc3c(c2)OCO3)cc1	345
O=C(OC1CN2CCC1CC2)N1CCc2ccccc2C1c1ccccc1	344
O=C(NCCC1CCC1)C1NCC2CC21	343
O=C(Cc1ccc2c(c1)OCO2)c1sccc1S(=O)(=O)Nc1ccno1	342
O=C(Nc1ccccc1)c1ccccc1	342
O=C1COc2c(CCNCCc3ccccc3)cccc2N1	342
O=S(=O)(Nc1ncco1)c1ccccc1	342
c1ccc(CCNCCc2ccccc2)cc1	342
c1ccc2c(-n3cnnc3)ccc(C3CC3)c2c1	342
O=C1CC=CCCCCC2CCCC(O2)C(=O)C(=O)N2CCCCC2C(=O)OC(C=CC2CCCCC2)CCC1	341
c1ccncc1	340
C=C1CC2CCCC2O1	339
c1ccc(CCNCc2ccccc2)cc1	338
c1ccc(C(OCCC2CCCN2)c2ccccc2)cc1	337
c1cc2c(c(C3CC3)c1)CCO2	336
c1ccc(Nc2nccc(Oc3ccccc3)n2)cc1	335
c1cc(NC2=NCCN2)c2nsnc2c1	334
O=C(OCCN(Cc1ccccc1)c1ccccc1)C1=CNC=C(P2(=O)OCCCO2)C1c1ccccc1	333
O=C1C=C2C(CC1)C1CCC3C(C4CC4C34CCC(=O)O4)C1C1CC21	332
O=C1NC(=O)C(Cc2ccc(OCCNc3ccccn3)cc2)S1	331
c1ccc(CC2=NCCN2)cc1	330
O=C(Nc1ccccc1)c1cnc(Nc2cc(N3CCNCC3)ncn2)s1	329
c1ccc(Nc2ccncc2)cc1	328
c1ccc(C2CC2Nc2ncnc3c2nnn3C2CCCC2)cc1	327
O=C(c1ccccc1)c1c[nH]c2ncc(-c3ccccc3)cc12	326
c1ccc2c(CC3CC4CCN3CC4)ccnc2c1	325
O=C1CC(=O)OCC2OC(=O)N(CCCCn3cnc(-c4cccnc4)c3)C2CC(=O)CCCC(OC2CCCCO2)C1	324
O=C(c1ccccc1)c1coc2ccccc12	323
O=C1C=C(C2CCC3C2CCC2C4CCC(OC5CCC(OC6CCC(OC7CCCCO7)CO6)CO5)CC4CCC23)CO1	322
c1ccc(-c2nn[nH]n2)c(-c2ccc(Cn3ccnc3)cc2)c1	321
O=c1[nH]c(=O)c2[nH]cnc2[nH]1	320
c1ccc(Cn2nc(-c3ncccn3)c3cccnc32)cc1	319
C(=Cc1ccccc1)CN1CCN(C(c2ccccc2)c2ccccc2)CC1	318
O=C1CN2Cc3ccccc3N=C2N1	317
O=C1CCc2cc(OCCCCc3nnnn3C3CCCCC3)ccc2N1	316
c1ccc2c(c1)Sc1ccccc1N2CC1CN2CCC1CC2	315
O=C1C=C2CCC3C(=C2CC1)C(c1ccccc1)CC1CCCC13	314
c1ccc(CN(CCN2CCCC2)c2ccccc2)cc1	313
O=C(OCCNCc1ccccc1)C1=CNC=CC1c1ccccc1	312
c1ccc(Oc2ccccc2)cc1	311
c1ccc(Nc2ccnc3ccccc23)cc1	310
c1ccc(OCC2=NCCN2)cc1	309
c1ccc(CCNCCOc2ccccc2)cc1	308
O=c1[nH]c(=O)c2[nH]cnc2[nH]1.O=c1[nH]c(=O)c2[nH]cnc2[nH]1	307
O=C1Nc2ccccc2C1=Cc1ccc[nH]1	306
O=C(C1COc2ccccc2O1)N1CCN(c2ncc3ccccc3n2)CC1	305
O=C1CCc2ccc(cc2)Oc2cc3cc(c2OC2OCCCC2OC2CCCCO2)Oc2ccc(cc2)CC2NC(=O)C(NC(=O)C3NC(=O)CN1)c1cccc(c1)-c1ccccc1CNC2=O	304
c1ccc2c(c1)N=C(N1CCNCC1)c1ccsc1N2	303
O=C(NCCc1ccccc1)c1cnccn1	302
c1ccc(-c2cncnn2)cc1	301
C1CC2OCCC2O1	300
O=c1[nH]c2ccccc2n1CCN1CCN(c2ccccc2)CC1	299
c1ccc(CC2CCCCC2)cc1	298
O=C(Cc1ccccc1)OC1CC2NC(C1)C1OC21	297
C=C1c2ccccc2COc2ccccc21	296
c1ccc(NC2=NCCN2)cc1	295
c1ccc2[nH]ccc2c1	294
c1ccc2c(CC3CCCCN3)ccnc2c1	293
c1ccc2c(c1)Cc1ccccc1N1CCNCC21	292
O=C1Cc2ccccc2CCN1CCCNCC1Cc2ccccc21	291
O=C1CCCCN1c1ccc(N2CCc3cnn(-c4ccccc4)c3C2=O)cc1	290
O=C(CCCN1CC=C(n2c(=O)[nH]c3ccccc32)CC1)c1ccccc1	289
c1ccc(-c2nccnc2-c2ccccc2)cc1	288
O=C1Nc2ccccc2C(C#CC2CC2)O1	287
O=C1C=CC2C(=C1)CCC1C3CCCC3CCC21	286
O=C(NN1CCCCCC1)NS(=O)(=O)c1ccccc1	285
c1ccc2c(c1)Sc1ccccc1N2CCC1CCCCN1	284
O=S1(=O)CCCc2ccsc21	283
O=C(CCCN1CCC(N2CCCCC2)CC1)c1ccccc1	282
c1ccc(OCCCN2CCC(c3noc4ccccc34)CC2)cc1	281
c1ccc(COC(Cn2ccnc2)c2ccccc2)cc1	280
O=C1CC(=O)N(c2ccccc2)c2ccccc2N1	279
c1ccc(C2CCCc3ccccc32)cc1	278
c1ccc(-c2ccc(Cc3cccc(C4CCCCO4)c3)s2)cc1	277
c1ccc(Cc2ccccn2)cc1	276
c1ccc(Nc2ccnc(Nc3ccc(N4CCC(N5CCNCC5)CC4)cc3)n2)cc1	275
c1ccsc1	274
c1ccc(OCCCCCOc2ccccc2)cc1	273
O=C1Cc2cc(CCN3CCN(c4nsc5ccccc45)CC3)ccc2N1	272
c1ccc(Cc2c[nH]cn2)cc1	271
C1CC2CCOC3OC4CCC(C1)C23OO4	270
O=C(Nc1ccccc1)Nc1ccc(Oc2ccncc2)cc1	269
c1cc2c3c(c1)OC1CCCC4C(C2)NCCC314	268
c1ccc2ncccc2c1	267
O=C(Nc1ccccn1)OC[n+]1cnn(CC(Cc2nc(-c3ccccc3)cs2)c2ccccc2)c1	266
O=C(NC(CCNS(=O)(=O)c1ccccc1)Cc1ccccc1)OC1CCOC1	265
c1ccc2c(c1)Sc1ccccc1N2CCCN1CCCCC1	264
O=C1C2=CC3C(=O)C=CCC3CC2Cc2ccccc21	263
c1ccc(C2CC2)cc1	262
O=C(OC1CCC2CC3c4[nH]c5ccccc5c4CCN3CC2C1)c1ccccc1	261
C1CCC2C(C1)CCC1C3CCCC3CCC21	260
c1ccc2c(c1)N=C(N1CCNCC1)c1ccccc1O2	259
O=C(NCC1CCCN1)c1ccccc1	258
C1CCCCC1	257
c1ccc(CNCCc2c[nH]c3ccccc23)cc1	256
c1ccc2c(c1)CCc1ccccc1N2	255
C1=Cc2ccccc2Cc2ccccc21	254
O=c1n(CCCN2CCN(c3ccccc3)CC2)nc2ccccn12	253
O=c1c2ccccc2c(Cc2ccccc2)nn1C1CCCNCC1	252
c1ccc(Sc2ccccc2N2CCNCC2)cc1	251
c1ccc(NC2CCNCC2)cc1	250
C=C1c2ccccc2CCc2ccccc21	249
c1ccc2c(c1)CCc1cccnc1C2=C1CCNCC1	248
O=C(OC1CC2CCC(C1)N2)c1ccccc1	247
c1ccc(C2CCCCC2)cc1	246
O=C1CCC(N2C(=O)c3ccccc3C2=O)C(=O)N1	245
c1ccc(CCc2ccccc2)cc1	244
O=C1C2C3CCC(C3)C2C(=O)N1CC1CCCCC1CN1CCN(c2nsc3ccccc23)CC1	243
O=C1CCc2ccc(OCCCCN3CCN(c4ccccc4)CC3)cc2N1	242
O=C(Nc1ccccc1)C1CCCCN1	241
O=C1CC2(CCCC2)CC(=O)N1CCCCN1CCN(c2ncccn2)CC1	240
C=C1c2ccccc2C=Cc2ccccc21	239
O=C1CCCN1	238
c1cc2c(c3c1CCC3)CCO2	238
O=C1CN2C(=O)C=COC2(c2ccccc2)c2ccccc2N1	237
O=C1CN=C(c2ccccc2)c2ccccc2N1CC1CC1	237
c1ccc(C2=NCc3nncn3-c3sccc32)cc1	237
C(CCN1CCCCC1)=C(c1cccs1)c1cccs1	236
O=C1CCC(=O)N1	236
O=C1CN(N=Cc2ccc(-c3ccccc3)o2)C(=O)N1	236
c1ccc(C(c2ccccc2)N2CCNCC2)cc1	236
c1ccc2oncc2c1	236
O=C1C2CCCCC2C(=O)N1CCCCN1CCN(c2nsc3ccccc23)CC1	235
O=C1NCCN1CCN1CCC(c2cn(-c3ccccc3)c3ccccc23)CC1	235
O=c1[nH]c2ccccc2o1	235
c1ccc2c(c1)Cc1cccnc1N1CCNCC21	234
C1=CC2C3Cc4cccc5c4C2(CCN3)C(C1)O5	233
c1ccc(-c2cn3ccccc3n2)cc1	232
C1=Nc2ccccc2C(c2ccccc2)=[NH+]C1	231
O=C(OC1c2nccnc2C(=O)N1c1ccccn1)N1CCNCC1	231
O=C(c1ccccc1-n1nccn1)N1CCCN(c2nc3ccccc3o2)CC1	231
O=C1CCCCC1c1ccccc1	231
O=C1CN=C(c2ccccc2)c2ccccc2N1	231
O=C1CN=C(c2ccccn2)c2ccccc2N1	231
S=C1CN=C(c2ccccc2)c2ccccc2N1	231
c1ccc(-c2ccnc3ccnn23)cc1	231
c1ccc2c(c1)Sc1ccccc1N2CCCN1CCNCC1	231
c1ccc(C2=NCc3cncn3-c3ccccc32)cc1	230
c1ccc(C2=NCc3nncn3-c3ccccc32)cc1	230
c1ccc(C2CCN(CCC(c3ccccc3)c3ccccc3)CC2)cc1	229
c1ccc(C2CCNCC2)cc1	228
c1ccc2c(c1)CC1NCCC23CCCCC13	228
O=C1CCC2C3Cc4cccc5c4C2(CCN3)C1O5	227
c1cc2c3c(c1)OC1C4CCC5(CC4)C(C2)N(CC2CC2)CCC315	227
O=c1[nH]nnn1CCN1CCC(Nc2ccccc2)CC1	226
c1ccc(CCN2CCC(Nc3ccccc3)CC2)cc1	226
c1ccc(NC2CCN(CCc3cccs3)CC2)cc1	226
C1OCOCO1	225
c1ccc(Cn2ccnn2)cc1	225
O=C1CC(=O)NC(=S)N1	224
O=C1NC(=O)C(C2=CCCCC2)C(=O)N1	224
C(CCN1CCNCC1)=C1c2ccccc2Sc2ccccc21	223
O=C(CCCN1CCC(c2ccccc2)CC1)c1ccccc1	223
O=C1c2c([nH]c3ccccc23)CCC1Cn1ccnc1	223
O=c1[nH]c2ccccc2n1C1CCN(CCCC(c2ccccc2)c2ccccc2)CC1	223
O=c1c(CCN2CCC(c3noc4ccccc34)CC2)cnc2n1CCCC2	223
c1ccc2c(c1)N=C(N1CCNCC1)c1ccccc1S2	223
c1ccc2c(c1)Oc1ccccc1C1CNCC21	223
O=C(NCC1CCCCN1)c1ccccc1	222
O=C(NC1CCN(CCCOc2ccccc2)CC1)c1ccccc1	221
O=C(CCc1ccccc1)c1ccccc1	220
C(=C(c1ccccc1)c1ccccc1)c1ccccc1	219
O=C(Nc1cccc(-n2ccnc2)c1)c1cccc(Nc2nccc(-c3cccnc3)n2)c1	218
O=C1CCCCOC(=O)CC(OC2CCCCO2)CC(OC2CCCCO2)CCC1	217
O=C1CCN2CCc3ccccc3C2C1	216
O=C1CC(OC2CCCCO2)CC(OC2CCCCO2)CCCCNCCCCO1	215
O=C(NC1CC2CCCC(C1)N2)c1n[nH]c2ccccc12	214
O=C(OC1CC2CC3CC(C1)N2CC3=O)c1c[nH]c2ccccc12	214
O=c1[nH]c2ccccc2n1CCCN1CCC(n2c(=O)[nH]c3ccccc32)CC1	214
c1cc2c(cc1CCCN1CCCC1)OCCO2	214
C(=C1c2ccccc2-c2ccccc21)c1ccccc1	213
O=C(Nc1ccc(Oc2ccnc3ccccc23)cc1)NC1CC1	213
c1ccc(C(Cc2cccc3ccccc23)c2cnc3ccccc3c2)cc1	213
c1ccc(COc2cncc(-c3cnn(C4CCNCC4)c3)c2)cc1	213
c1ccc(Nc2ncnc3cc(OCC4CCNCC4)ccc23)cc1	213
c1cc2c3c(c1)OC1CCCC4C(C2)N(CC2CCC2)CCC314	212
c1ccc2c(c1)CC1C3CCCCC23CCN1CC1CCC1	212
c1ccc2c(c1)CC1CC2CCN1	212
c1ccc2c(c1)CC1CCCCCC2C1	212
c1c[nH]cn1	211
O=c1c(-c2ccccc2)cc(-c2ccccn2)cn1-c1ccccc1	210
C1=C2CCCCC2C2CCC3C(c4cccnc4)=CCC3C2C1	209
O=C(Cc1ccccc1)NCc1ccccc1N1CCCCC1	208
c1cc(-c2ccc3nc[nH]c3c2)nc(Nc2ccc(CN3CCNCC3)cn2)n1	207
O=C(Nc1cccc(Nc2nccc(-c3cccnc3)n2)c1)c1ccc(CN2CCNCC2)cc1	206
O=C1NC(=O)C(Cc2ccc(OCCc3ccccn3)cc2)S1	205
c1ccc2c3c([nH]c2c1)C1CC2CCCCC2CN1CC3	204
O=C(Cc1cscn1)Nc1ccc(CCNCCc2ccccc2)cc1	203
C1=NCC2c3ccccc3Cc3ccccc3N12	202
O=C(NC1CC2OC(C1)n1c3ccccc3c3c4c(c5c6ccccc6n2c5c31)CNC4=O)c1ccccc1	201
O=c1ccc2ccc(OCCCCN3CCN(c4cccc5sccc45)CC3)cc2[nH]1	200
C(=Cc1ccc2ccccc2n1)c1cccc(C(CCc2ccccc2)SCC2CC2)c1	199
C1=CC2c3ccccc3OCC2CC1	199
C=C(c1ccccc1)c1ccc2c(c1)CCCC2	199
O=C(Nc1ccc2[nH]cc(Cc3ccc(C(=O)NS(=O)(=O)c4ccccc4)cc3)c2c1)OC1CCCC1	199
O=C(Nc1cccc(-c2ccccn2)c1)c1ccccc1	199
O=C(Nc1ccccc1)C1(C(=O)Nc2ccc(Oc3ccnc4ccccc34)cc2)CC1	199
O=C1C(CCS(=O)c2ccccc2)C(=O)N(c2ccccc2)N1c1ccccc1	199
O=C1COC(=O)N1	199
O=C1c2c([nH]c3ccccc23)CCN1Cc1c[nH]cn1	199
O=S(=O)(c1ccccc1)c1ccccc1	199
O=S(Cc1ccccn1)c1nc2ccccc2[nH]1	199
O=c1ccn(C2CCCO2)c(=O)[nH]1	199
c1ccc(Cc2cncnc2)cc1	199
C1=CC2CC(c3ccc4c(c3)C35CCN6CC=CC(CCC3N4)C65)c3[nH]c4ccccc4c3CN(C1)C2	198
C1CCC(C(CC2CCCCN2)C2CCCCC2)CC1	198
C1OC2(CS1)CN1CCC2CC1	198
O=C(Cc1ccccc1)NC1C(=O)N2C=CCSC12	198
O=C(Nc1ccc(CN2CCNCC2)cc1)c1cccc(C#Cc2cnc3cccnn23)c1	198
O=C1NCCc2c(-c3ccccc3)[nH]c3cccc1c23	198
O=C1c2cccc3c2C(CCC3)CN1C1CN2CCC1CC2	198
O=c1ccn(-c2cccc(-c3ccc4ccccc4c3)c2)c(=O)[nH]1	198
c1ccc(CCN2CCC(Nc3nc4ccccc4n3Cc3ccccc3)CC2)cc1	198
c1ccc(N2CCN(CCC3CCCCC3)CC2)cc1	198
c1ccc(Nc2ncnc3ccc(OCCCN4CCOCC4)cc23)cc1	198
c1ccc(Nc2ncnc3ccccc23)cc1	198
c1ccc2c(c1)CCN1CCCCC21	198
c1ccc2c(c1)ccc1ccccc12	198
O=C1OCC2c3c(ccc4c3OCO4)C(SCC13NCCc1ccccc13)C1C3NC(Cc4ccccc43)CN21	197
O=c1ncccn1C1CCCO1	197
c1cncc(CN2CCC(=C3c4ccccc4CCc4cccnc43)CC2)c1	197
c1ccc(-c2ncnc(Nc3ccncc3)n2)nc1	196
c1cncc(C2CCCN2)c1	196
c1ccc(CCCNCc2cccc3ccccc23)cc1	195
O=c1ccc2c(CCNC3Cc4ccccc4C3)cccc2[nH]1	194
c1ccc(CCCCOCCCCCCNCCc2ccccc2)cc1	193
c1ccc(CCNCCCCCCOCCOCc2ccccc2)cc1	193
c1ccc(COc2ccc(Nc3ncnc4ccc(-c5ccco5)cc34)cc2)cc1	192
O=C1Cc2cc3n(c(=O)c2CO1)Cc1cc2cc(OC(=O)N4CCC(N5CCCCC5)CC4)ccc2nc1-3	191
O=C1CCC2(CCC(COCc3ccccc3)(c3ccccc3)NC2)N1	190
O=C(c1cccc(Cc2n[nH]c(=O)c3ccccc23)c1)N1CCN(C(=O)C2CC2)CC1	189
O=C(c1ccccc1Nc1ccccc1)N1CC(C2CCCCN2)C1	188
O=C(OCc1cccc(Oc2ccccc2)c1)C1CC1	187
c1ncc2nc[nH]c2n1	186
O=C(Nc1ccccc1)c1c[nH]c2ccccc2c1=O	185
O=C(NCCc1ccccc1)c1ccccc1	184
O=c1cc[nH]c2ccc(Cc3ccccc3)cc12	183
O=C(NC1CCN(CCCCC2c3ccccc3-c3ccccc32)CC1)c1ccccc1-c1ccccc1	182
O=C1CCCC(OC2CCC(OC3CCCCO3)CO2)CCCC(OC2CCCCO2)C=CC=CCCO1	181
O=C(c1ccccc1)c1ccc2nc[nH]c2c1	180
c1ccc2nc3ccccc3cc2c1	180
C=C1CC2C(CCC3C(=O)CCC32)C2C=CC(=O)C=C12	179
O=c1ccc2cc3ccoc3cc2o1	178
O=C1CC(Cc2cnc[nH]2)CO1	177
O=C(NC1=Nc2cc(OCCCN3CCOCC3)ccc2C2=NCCN12)c1cncnc1	176
O=C(NS(=O)(=O)c1ccc(NCC2CCOCC2)cc1)c1ccc(N2CCN(CC3=C(c4ccccc4)CCCC3)CC2)cc1Oc1cnc2[nH]ccc2c1	176
O=C1OC2CC(CC=CC(OC3CCC(OC4CCCCO4)CO3)CC=CC=C3COC4CC=CC1C34)OC1(CCCCO1)C2.O=C1OC2CC(CC=CC(OC3CCC(OC4CCCCO4)CO3)CC=CC=C3COC4CC=CC1C34)OC1(CCCCO1)C2	176
c1nc(-c2cnn(C3CNC3)c2)c2cc[nH]c2n1	176
c1cc(-c2cnc(C3CCCN3)[nH]2)ccc1-c1ccc(-c2cnc(C3CCCN3)[nH]2)cc1	175
c1ccc(OC(c2ccccc2)C2CNCCO2)cc1	174
O=S1(=O)NCCc2ccsc21	173
N=C1CCCCOC(=O)CC(OC2CCCCO2)CC(OC2CCCCO2)CCC1	172
O=C(CSC1CC2CCC(C1)N2)OC1CCCCC23CCCC1C2C(=O)CC3	172
O=C(NC(CCN1C2CCC1CC(n1cnnc1)C2)c1ccccc1)C1CCCCC1	172
O=C(NC1CCCCCC=CC2CC2(C(=O)NS(=O)(=O)C2CC2)NC(=O)C2CC(Oc3nc4ccccc4c4ccccc34)CN2C1=O)c1cnccn1	172
O=C(NCC1CCCCO1)C1CCCN1	172
O=C(NN1CCCCC1)c1cc(-c2ccccc2)n(-c2ccccc2)n1	172
O=C(c1ccc(OCCN2CCCCC2)cc1)c1c(-c2ccccc2)sc2ccccc12	172
O=C1C=CC2C(CCC3C2CCC2C(C(=O)Nc4ccccc4)CCC23)N1	172
O=C1C=CC2C(CCC3C4CCCC4CCC23)N1	172
c1ccc(C(CCn2ccnc2)c2ccccc2)cc1	172
c1ccc(C2CCC2)cc1	172
c1ccc(C2Oc3cc(-c4cnc(C5CCCN5)[nH]4)ccc3-c3cc4cc(-c5cnc(C6CCCN6)[nH]5)ccc4n32)cc1	172
c1ccc(CCc2ccccc2)cc1.c1ccc2ccccc2c1	172
c1ccc(CNC2CCCCC2)cc1	172
c1ccc(COc2ccc(Nc3ccnc4ccccc34)cc2)nc1	172
N=c1cc2n(-c3ccccc3)c3ccccc3nc-2cc1Nc1ccccc1	171
O=C1CC(OC2CCCCO2)CC(OC2CCCCO2)CCC2(CO2)C(=O)CCCCO1	171
O=C(CCS(=O)(=O)c1ccccc1)Nc1ccccc1	170
O=C(Nc1ccc(N2CCOCC2)nc1)c1cccc(-c2ccccc2)c1	170
O=C1CCCCCCC2OC2CC(C=Cc2cscn2)NC(=O)CCC1	170
S=P(N1CC1)(N1CC1)N1CC1	170
c1ccc(C(c2ccccc2)n2cncn2)cc1	170
O=C1OCC2C(OC3CCC4OCOCC4O3)c3cc4c(cc3C(c3ccccc3)C12)OCO4	169
c1ccc(Nc2ncnc3cc4c(cc23)OCCOCCOCCO4)cc1	169
c1ccc2[nH]cnc2c1	169
c1ccc2c(c1)ncc1nc[nH]c12	169
O=C1OCC2C(OC3CCC4OC(c5cccs5)OCC4O3)c3cc4c(cc3C(c3ccccc3)C12)OCO4	168
O=C1OCC2Cc3cc4c(cc3C(c3ccccc3)C12)OCO4	167
c1ccc(-c2cncnc2OCCOc2ncccn2)cc1	167
c1ccc(C(COc2ncccn2)c2ccccc2)cc1	167
C=C1NC(=O)C2CSSCCC=CC(CC(=O)NCC(=O)N2)OC(=O)CNC1=O	166
O=C1CN=C(c2ccccc2)c2ccsc2N1	166
C(=Cc1n[nH]c2cc(Sc3ccccc3)ccc12)c1ccccn1	165
O=C(C1CCCCC1)N1CC(=O)N2CCc3ccccc3C2C1	165
C(C=C1CCCC2CCCC12)=C1CCCCC1	164
C=C1CCCCC1=CC=C1CCCC2CCCC12	164
O=C(Cc1ccccc1)N1CCCC1c1ncc(-c2ccc3c(c2)COc2cc4c(ccc5nc(C6CCCN6)[nH]c54)cc2-3)[nH]1	163
O=C1NCC(=O)N2CC(CC2C(=O)NC2(C(=O)NS(=O)(=O)C3CC3)CC2)Oc2nc3ccccc3nc2CCCCCC2CC2O1	163
c1nc(-c2cnn(CC3CCCC3)c2)c2cc[nH]c2n1	162
c1nc(NC2CCCNC2)c2cc[nH]c2n1	162
O=C(NC1CCCCC1)NS(=O)(=O)c1ccc(CCNC(=O)N2CC=CC2=O)cc1	161
O=C(NN1CC2CCCC2C1)NS(=O)(=O)c1ccccc1	161
O=C(NC1CCCCC1)NS(=O)(=O)c1ccc(CCNC(=O)c2ccccc2)cc1	160
O=C(NC1CCCCC1)NS(=O)(=O)c1ccc(CCNC(=O)c2cnccn2)cc1	160
O=C(NCCc1ccccc1)C1CCCCC1	159
c1ccc(Cc2cccc(C3CCCCO3)c2)cc1	159
O=S(=O)(Nc1ccon1)c1ccccc1	158
O=S(=O)(Nc1ncccn1)c1ccccc1	158
O=C(CCN1CCCCC1)c1ccccc1	157
C1OC2COC3OCOC3C2O1	156
c1ccc(Cn2ccnc2)cc1	155
C(CN1CCCC1)=C(c1ccccc1)c1ccccn1	154
C1=Cc2ccccc2C(=C2CCNCC2)c2ccccc21	154
O=C(CNCC(=O)NCCc1ccccc1)NCCc1ccccc1	154
O=C(OC1C[NH+]2CCC1CC2)C(c1ccccc1)c1ccccc1	154
O=C1NC(=O)C(c2ccccc2)N1	154
O=C1NCC(COc2ccccc2)O1	154
O=c1[nH]c(=O)c2nc[nH]c2[nH]1.c1ccc(Cc2ccccc2)cc1	154
c1ccc(CCCCN2CCC(C(c3ccccc3)c3ccccc3)CC2)cc1	154
c1ccc(CN2CCN(C(c3ccccc3)c3ccccc3)CC2)cc1	154
c1ccc(OCCCN2CCOCC2)cc1	154
c1ccc(N2CCN(CCc3nnc4n3CCCC4)CC2)cc1	153
C=C1c2ccccc2Sc2ccccc21	152
O=C1NCN(c2ccccc2)C12CCN(CCCC(c1ccccc1)c1ccccc1)CC2	152
O=C1c2cc[nH]c2CCC1CN1CCOCC1	152
c1ccc(C2CC3CCC2C3)cc1	152
C1=Cc2ccccc2Sc2ccccc21	151
O=C(CCCN1CCCCC1)c1ccccc1	151
O=C1CCC(c2ccccc2)C(=O)N1	150
O=C1CCS(=O)(=O)C(c2ccccc2)N1	150
c1ccc2c(c1)N=C(N1CCNCC1)c1ccccc1N2	149
c1ccc2c(c1)Nc1ccccc1S2	149
c1ccc(C2OCc3ccccc32)cc1	148
c1ccc(COc2ccccc2)cc1	148
C1=CC23CCNCc4cccc(c42)OC3CC1	147
O=C1c2ccccc2CC1CC1CCN(Cc2ccccc2)CC1	147
O=C(CC12CC3CC(CC(C3)C1)C2)N1CCC2CC21	146
O=C(CCCc1ccccc1)N1CCn2cnnc2C1	146
O=c1cc(N2CCCCC2)n(Cc2ccccc2)c(=O)[nH]1	146
O=C(Cc1ccccc1)OC1CC2CCC(C1)[NH2+]2	145
O=C(OC1CC2[NH2+]C(C1)C1OC21)C(c1cccs1)c1cccs1	145
c1ccc(C(c2ccccc2)C2CCN(CCc3ccc4c(c3)CCO4)C2)cc1	145
c1ccc(C(OC2CC3CCC(C2)N3)c2ccccc2)cc1	144
c1ccc(COCC[N+]23CCC(C(c4ccccc4)c4ccccc4)(CC2)CC3)cc1	144
O=S(=O)(CCc1ccc2[nH]cc(CC3CCCN3)c2c1)c1ccccc1	143
O=S(=O)(Cc1ccc2[nH]ccc2c1)N1CCCC1	143
c1ccc2c(CCCCN3CCN(c4ccc5occc5c4)CC3)c[nH]c2c1	143
c1ccc2c(c1)CCNCC2	143
O=C1C=C2CCC3C4CCCC4CCC3C2CC1	142
O=C1CCC2C1CCC1c3ccccc3CCC12	142
c1ccc2c(c1)CCC1C2CCC2CCCC21	142
O=C1C=C2CCC3C4CCCC4CC(=O)C3C2CC1	141
O=C1C=CC2C(=C1)CCC1C3CCCC3CC(=O)C21	141
O=C1C=CC2C(=C1)CCC1C2CCC2C(OC(=O)c3ccco3)CCC21	140
O=C1C=CC2C(=C1)CCC1C2CCC2C1CC1OC(C3CCCCC3)OC12	140
O=C1C=CC2C(=C1)CCC1C2CCC2C1CC1OC=NC12	140
O=C1C=CC2C(=C1)CCC1C2CCC2C1CC1OCOC12	140
O=C1CCC2C1CCC1C3CCCCC3=CCC21	140
O=C(c1ccccc1)n1ccc2ccccc21	139
c1ccc(-c2ccccc2)cc1	138
O=C(C=Cc1ccccc1)Nc1ccccc1	137
O=C(Oc1ccc2ccccc2c1)c1ccccc1	136
O=C1OCc2ccccc21	135
C(=Cc1ccccc1)c1ccccc1	134
C(=Cc1ccccc1)CNCc1cccc2ccccc12	133
O=c1ccccn1-c1ccccc1	132
O=C(CNC(=O)C1CCCN1C(=O)C1CCCN1)NC(Cc1cccs1)C(=O)NCC(=O)N1Cc2ccccc2CC1C(=O)N1CCC2CCCCC21	131
O=C(Oc1ccccc1)c1ccccc1	131
c1ccc(Nc2ccccn2)cc1	131
c1ccccc1.c1ccccc1	131
c1ccccc1.c1ccccc1.c1ccccc1	131
O=S(=O)(Nc1ccccn1)c1ccc(N=Nc2ccccc2)cc1	130
c1ccc2c(c1)[nH]c1ccccc12	130
O=C1CCCC1Cc1ccccc1	129
O=c1oc2c(c(=O)n1-c1ccccn1)NS(=O)(=O)c1ccccc1-2	129
c1ccc(Cn2ncc3ccccc32)cc1	129
c1cnc(-n2cccn2)nc1	129
C1=Cc2ccccc2C1=Cc1ccccc1	128
O=C(c1ccccc1)c1ccc2n1CCC2	128
O=C(c1ccccc1)c1ccc[nH]1	128
c1cc(-c2ccc3ccccc3c2)cc(C23CC4CC(CC(C4)C2)C3)c1	128
c1ccc(CCCCc2ccccc2)cc1	128
c1ccc(N=Nc2ccccc2)cc1	128
O=C(CCC=CCc1ccc2c(c1)C(=O)OC2)OCCN1CCOCC1	127
O=C(Nc1nccs1)C1=Cc2ccccc2S(=O)(=O)N1	127
O=C1C=CC(=O)C(Cc2ccccc2)=C1	127
O=C1c2ccccc2C(=O)N1Cc1ccccc1	127
O=c1cc[nH]n1-c1ccccc1	127
c1ccc(-c2cccnc2-c2cccnc2)cc1	127
c1ccc(-c2ccnn2-c2ccccc2)cc1	127
c1ccc(-c2conc2-c2ccccc2)cc1	127
c1ccc(Nc2ccccc2)cc1	127
c1ccc2sccc2c1	127
O=C(Nc1ccccc1)c1cnoc1	126
O=C(Nc1ccccn1)C1=Cc2ccccc2S(=O)(=O)N1	126
O=C(Nc1ccccn1)C1=Cc2sccc2S(=O)(=O)N1	126
O=C(c1ccccc1)c1cccs1	126
O=C1CC(=O)N(c2ccccc2)N1c1ccccc1	126
O=C1Cc2ccccc2Sc2ccccc21	126
c1ccc(-c2ncoc2-c2ccccc2)cc1	126
c1ccc2c3c([nH]c2c1)COCC3	126
C=C1CC2CCC3C4C=CC(=O)C=C4CCC3C2C1	125
O=C1C=C2CCC3C(CCC4C3CC3OCOC34)C2CC1	125
O=C1C=C2CCC3C4CCC(=O)C4CCC3C2CC1	125
O=C1C=CC2C(=C1)CCC1C2CCC2C1CC1OC3(CCCC3)OC12	125
O=C1CCC2C3=CCc4ccccc4C3CCC12	125
N=C1CCN(c2ccc3c(=O)ccn(C4CC4)c3n2)C1	124
O=C(CNC(=O)CNC(=O)C(Cc1ccccc1)NC(=O)CNC(=O)C(Cc1c[nH]c2ccccc12)NC(=O)C(Cc1cnc[nH]1)NC(=O)C1CCC(=O)N1)NCC(=O)N1CCCC1	124
O=c1ccn(C2CC2)c2cc(N3CC4CCCNC4C3)ccc12	124
O=c1ccn(C2CC2)c2cc(N3CCNCC3)ccc12	124
O=c1ccn2c3c(c(N4CCNCC4)ccc13)OCC2	124
O=C(c1ccccc1)c1ccccc1	123
c1ccc2ccccc2c1	123
C1CCC(OC2CCC(OC3CCC(OC4CCC(OC5CCCOC5)OC4)OC3)OC2)OC1	122
C1CCC(OC2CCCOC2)OC1	122
O=C(CNC(=O)CNC(=O)C1CCCN1C(=O)CNC(=O)CNC(=O)CNC(=O)C(Cc1ccccc1)NC(=O)CNC(=O)CNC(=O)CNC(=O)CNC(=O)CNC(=O)CNC(=O)CNC(=O)C1CCCN1C(=O)CNC(=O)C1CCCN1C(=O)CCc1ccccc1)NCCc1ccccc1	122
O=C(CNS(=O)(=O)c1cccc2c1NCCC2)N1CCCCC1	122
O=C(NCC1CN(c2ccc(N3CCOCC3=O)cc2)C(=O)O1)c1cccs1	122
O=C(NCc1ccccc1)C1CCN1C(=O)CC1CCCCC1	122
O=C(Nc1ccccn1)c1ccc2[nH]c(CNc3ccccc3)nc2c1	122
C1=CC(c2cccc3nonc23)C=CN1	121
O=C(NCCCNc1ncc2ccccc2n1)C1CCCO1	120
O=C(NCc1ncccn1)c1cnc(N2CCCC2)nc1NCc1ccccc1	120
O=C1NCC(=O)N2C1Cc1c([nH]c3ccccc13)C2c1ccc2c(c1)OCO2	120
O=c1[nH]c(-c2cccc(S(=O)(=O)N3CCNCC3)c2)nc2cn[nH]c12	120
O=c1nc(-c2cccc(S(=O)(=O)N3CCNCC3)c2)[nH]n2cncc12	120
O=c1nc(-c2cccc(S(=O)(=O)NCCC3CCCN3)c2)[nH]c2cn[nH]c12	120
O=C1CC(c2ccccc2)Sc2ccccc2N1	119
c1ccc(CCCCNCCc2ccccc2)cc1	119
C1=CC(c2ccccc2)C=CN1	118
O=C(OCCNCCC(c1ccccc1)c1ccccc1)C1=CNC=CC1c1ccccc1	118
c1ccc(CNCCOc2ccccc2)cc1	118
C1=C2CCC3C4CCCC4CCC3C2CCC1	117
C=C1CC2CCCC2C2CCC3=CC(=O)CCC3C12	117
O=C1C=C2CCC3C(=C2CC1)CCC1CCCC13	117
C1=CCCCC1	116
O=C1Cc2ccccc2N1	116
c1csc(CCNC2CCc3ccccc3C2)c1	116
O=C(C1CC1)C(c1ccccc1)N1CCc2sccc2C1	115
c1ccc(CN2CCc3sccc3C2)cc1	115
c1ccc(OCCNCCCOc2cccc3[nH]c4ccccc4c23)cc1	114
c1ccc(NCc2cnc3ncncc3n2)cc1	113
C1CCNC1	112
O=C1N(Cc2ccc(-c3ccccc3-c3nn[nH]n3)cc2)C=NC12CCCC2	111
O=C(CNCCCc1ccccc1)N1CCCC1	110
C(=Cc1cncn1Cc1ccccc1)Cc1cccs1	109
C1CCC2NCCC2C1	109
O=C(CNCCCc1ccccc1)N1CCC2(C1)SCCS2	109
O=C(CNCCCc1ccccc1)N1CCC2CCCC21	109
O=C(CNCCCc1ccccc1)N1CCC2CCCCC21	109
O=C(CNCCCc1ccccc1)N1CCc2ccccc2C1	109
O=C(C[PH](=O)CCCCc1ccccc1)N1CCC(C2CCCCC2)C1	109
O=C1C(NCCCc2ccccc2)CCCN2CCCCN12	109
O=C1Nc2ccccc2CCC1NCCCc1ccccc1	109
O=c1ccncn1Cc1ccc(-c2ccccc2-c2nnn[nH]2)cc1	109
c1ccc(-c2ccc(Cn3cnc4ccc(-c5nc6ccccc6[nH]5)cc43)cc2)cc1	109
c1ccc(-c2nnn[nH]2)c(-c2ccc(Cn3ccnc3)cc2)c1	109
c1ccc2cnncc2c1	109
c1csc(-c2cscn2)c1	109
O=C(OCc1coc(=O)o1)c1cccc2ncn(Cc3ccc(-c4ccccc4-c4noc(=O)[nH]4)cc3)c12	108
O=C(C=Cc1ccccc1)OC1CCC2CC3c4[nH]c5ccccc5c4CCN3CC2C1	107
O=C1CCCc2ccccc21	106
c1ccc(C2CCCC2)cc1	106
c1ccc2c(c1)CCCC2	106
C1=COC(OC2CCCC(OC3CCCCO3)C2)CC1	105
C1CCC(OC2CCCC(OC3CCCCO3)C2)OC1	105
C1CCC(OC2CCCCC2OC2CCCO2)OC1	105
C1CCC(OC2COC(OC3CCCCC3OC3CCCCO3)C2)OC1	105
C1CCC(OC2OCCC2OC2CCCCO2)CC1	105
O=C(Nc1ccccc1C(=O)Nc1ccccn1)c1ccccc1	105
O=C(OCCOc1cccc2[nH]ccc12)c1ccccc1	105
O=C1CCOC2OC3CCCCC3OC12	105
O=C1c2cc3ccc(OC4CC(OC5CCCCO5)CCO4)cc3cc2CCC1OC1CC(OC2CC(OC3CCCCO3)CCO2)CCO1	105
c1ccc(CCNCCCOc2ccccc2)cc1	105
c1ccc(CCc2cnc3ncncc3n2)cc1	105
O=C1CCc2ccccc2N1	104
c1ccc(CCCNCCc2ccccc2)cc1	104
c1ccc(CCOCC2CC2)cc1	104
c1ccc2c(c1)CCC(CCNCCC1CCc3ccccc3O1)O2	104
c1nsnc1N1CCOCC1	104
O=C(OCOC(=O)c1cccc2ncn(Cc3ccc(-c4ccccc4-c4nnn[nH]4)cc3)c12)OC1CCCCC1	103
c1ccc(-c2ccccc2-c2nn[nH]n2)cc1	103
c1ccc2c(c1)CC1CCCC1C2	103
O=C1C=C2CCC3C(CCC4C3CCC43CCC(=O)O3)C2CC1	102
c1ccc(-c2cnc3ncncc3n2)cc1	102
O=C1C=C2CCC3C4CCC5(CCC(=O)O5)C4CC4OC43C2CC1	101
O=C1CCc2cncnc2N1Cc1ccc(-c2ccccc2-c2nn[nH]n2)cc1	101
c1cnccn1	101
O=C(NCCN1CCOCC1)c1ccccc1	100
O=C(NNCc1ccccc1)c1ccon1	100
c1ccc2c(c1)CCC2	100
C=C1CC2CCCC2C1	99
O=C(OC1CCN(Cc2ccccc2)C1)C1=CNC=CC1c1ccccc1	99
O=C(OCC=Cc1ccccc1)C1=CNC=CC1c1ccccc1	99
O=C(c1ccco1)N1CCN(c2ncc3ccccc3n2)CC1	99
O=C1CCC(c2ccccc2)=NN1	99
O=C1CCC2COc3ccccc3C2C1	99
O=C1CCCCCCCCCCCC2CCCC(CC(OC3CCCCO3)C=CC=CC=CC=CC=CC=CC=CCCCCO1)O2	99
O=C1CNC(=O)CNC(=O)C(Cc2ccccc2)NC(=O)CCCSCC(C(=O)N2CCCC2)NC(=O)CN1	99
c1cc(N2CCCCC2)nc[nH+]1	99
c1ccc(C2CNCCc3ccccc32)cc1	99
c1ccc(N(CC2=NCCN2)c2ccccc2)cc1	99
c1ccc2c(c1)CC1NCCc3cccc-2c31	99
c1cnc2cc(NC3=NCCN3)ccc2n1	99
c1nc2c(s1)CCCC2	99
c1ncc(NC2=NCCN2)cn1	99
c1ncc2ncn(C3CCCO3)c2n1	99
O=C1OCCN1N=Cc1ccco1	98
O=C1OCCN1c1ccccc1	98
c1ccc2[s+]c3ccccc3nc2c1	98
c1ccc2c(c1)c1c3n2CCNC3CCC1	98
c1c[n+](N2CCOCC2)no1	97
C1CCCNCCC1	96
C(=CC1CCCC1)CCOc1ccccc1	95
C1CCC2(CC1)OCCO2	95
O=C(CCc1ccccc1)NC(Cc1cnc[nH]1)C(=O)NC(CCC1CC1)CC1CCCCC1	95
C(=CC1CCCC1)CCCc1ccccc1	94
O=S1(=O)NC(C2CC3C=CC2C3)Nc2ccccc21	94
c1ccc(CCCCCC2CCCC2)cc1	94
C1CCCC1	93
O=C1CNC(=O)C(Cc2ccccc2)NC(=O)C(Cc2ccccc2)NC(=O)CCSSCC(C(=O)N2CCCC2)NC(=O)CN1	93
O=C(NC1OC2C3CCCN3C(=O)C(Cc3ccccc3)N2C1=O)C1CNC2Cc3c[nH]c4cccc(c34)C2C1	92
O=C(Nc1ccccn1)C(=O)NC1CCCCC1NC(=O)c1nc2c(s1)CNCC2	91
C1=CC2CCC3Nc4ccc(C5CC6CCCN(CCc7c5[nH]c5ccccc75)C6)cc4C34CCN(C1)C24	90
O=C(CN1CCN(CCCOc2ccccc2)CC1)Nc1ccccc1	90
O=C(NC1CCNCC1)c1cccc2c1OCC2	90
O=C1C=CC=CCCCCCCCCC=COC2Oc3ccc4cc(c5c(nc6ccccn65)c4c3C2=O)N1	90
O=C1CCC=CCC(=O)CC(CCC2CCCCC2)OC(=O)C2CCCCN2C(=O)C(=O)C2CCCC(CCC=CC=CC=CCCC1)O2	90
O=C1Cc2cc3n(c(=O)c2CO1)Cc1cc2ccccc2nc1-3	90
O=C1c2ccccc2C(=O)c2cc3c(cc21)CCCC3OC1CCCCO1	90
O=c1cccc2c(c1)CCCc1ccccc1-2	90
c1cc2c(cc1-c1ccc3[nH]c(C4NC5CCC4C5)nc3c1)Cc1cc(-c3c[nH]c(C4CC5(CC5)CN4)n3)ccc1-2	90
c1ccc(Nc2nccc(Nc3ccc4c[nH]nc4c3)n2)cc1	90
c1ccc(Nc2ncnc3cc(OC4CCOC4)ccc23)cc1	90
c1ccc(OCCNCCc2ccc3c(c2)CCN3)cc1	90
C1=C2c3cccc4[nH]cc(c34)CC2NCC1	89
C1=CC2=CCCCC2CC1	89
O=C(NC1OC2C3CCCN3C(=O)C(Cc3ccccc3)N2C1=O)C1C=C2c3cccc4[nH]cc(c34)CC2NC1	89
O=C(NC1OC2C3CCCN3C(=O)CN2C1=O)C1C=C2c3cccc4[nH]cc(c34)CC2NC1	89
O=C(Nc1ccc(C(=O)N2CCCCc3ccccc32)cc1)c1ccccc1	89
O=C(OCC1CNC2Cc3c[nH]c4cccc(c34)C2C1)c1cccnc1	89
O=C1C=CC(=O)C=C1	89
O=C1CCCC(CCC2CC=CC3=CCCCC32)O1	89
c1cc2c3c(c[nH]c3c1)CC1NCCCC21	89
c1ccc(-c2c[nH]c3ccccc23)cc1	89
c1ccc(-c2cc(C3CC3)nc3ccccc23)cc1	89
c1ccc(-c2ccncn2)cc1	89
c1ccc(Nc2ccnc(Nc3ccccc3)n2)cc1	89
c1ccc(Nc2ccnc3cc(OCCCN4CCNCC4)ccc23)cc1	89
c1ccc(Oc2ccc(-c3nn(C4CCCNC4)c4ncncc34)cc2)cc1	89
c1ccc(-c2ccc(NCCN3CCOCC3)nn2)cc1	88
c1ccc2c(c1)CCNC2	88
C1CNCCN1	87
c1ccc(CC2CCCCN2)cc1	87
c1ccc(CCOC2CCCCC2N2CCCC2)cc1	87
c1ccc(N2CCN(C3=Nc4ccccc4CN3c3ccccc3)CC2)cc1	87
c1ccc(Nc2c3ccccc3nc3ccccc23)cc1	87
c1ccc2c(c1)NC1C3CC4CCN3C3CC21CC43	87
c1ccoc1	87
c1ccc(C2CCC(N3CCC(c4ccccc4)CC3)CC2)cc1	86
c1ccc(CNc2ccccc2)cc1	86
c1ccc2c(c1)CCc1sccc1C2=C1CCNCC1	86
O=C1c2ccccc2C(=O)C1c1ccccc1	85
O=c1oc2ccccc2cc1Cc1cc2ccccc2oc1=O	85
O=c1oc2ccccc2cc1Cc1ccccc1	85
C1=Cc2ccccc2Nc2ccccc21	84
O=C(Nc1ccc(C(=O)N2CCc3[nH]cnc3-c3ccccc32)cc1)c1ccccc1-c1ccccc1	84
O=C(Nc1cccc(-c2ccccc2)n1)C1(c2ccc3c(c2)OCO3)CC1	84
O=C1C=CC=CCCCCCCCCC=COC2Oc3ccc4c(c3C2=O)C2=NC3(CCNCC3)NC2=C(N1)C4=O	84
O=C1C=CC=CCCCCCCCCC=COC2Oc3ccc4cc(c(C=NN5CCN(C6CCCC6)CC5)cc4c3C2=O)N1	84
O=C1C=CC=CCCCCCCCCC=COC2Oc3ccc4cc(c(C=NN5CCNCC5)cc4c3C2=O)N1	84
O=C1CC(=O)NC(=O)N1	84
O=C1CN(c2ccccc2)C(=S)N1c1ccccc1	84
O=C1NC(=O)C(c2ccccc2)(c2ccccc2)N1	84
O=C1NC(=O)C(c2ccccc2)C(=O)N1	84
O=C1NCNC(=O)C1c1ccccc1	84
O=C1Nc2cccnc2N(C2CC2)c2ncccc21	84
O=S(=O)(Nc1cccc(-c2ncsc2-c2ccncn2)c1)c1ccccc1	84
O=S(=O)(Nc1nc(-c2ncccn2)ncc1Oc1ccccc1)c1ccccc1	84
c1ccc(-c2nc(-c3ccccc3)n(-c3ccccc3)n2)cc1	84
c1ccc(Cc2ccccc2)cc1	84
c1ccccc1	84
C(CC[NH+]1CCCC1)CC[NH+]1CCCC1	83
C1CC2CCC1C2	83
O=C1N(Cc2ccccc2)C2C[S+]3CCCC3C2N1Cc1ccccc1	83
O=C(NN1CCc2ccccc21)c1ccccc1	82
O=C1NC(c2ccccc2)c2ccccc21	82
O=C1NCNc2ccccc21	82
O=C1c2ccccc2NCN1c1ccccc1	82
O=S1(=O)N=CNc2ccccc21	82
O=S1(=O)NC(Cc2ccccc2)Nc2ccccc21	82
O=S1(=O)NCNc2ccccc21	82
O=C(CNC(=O)NCc1cscn1)NC(CCC(Cc1ccccc1)NC(=O)OCc1cncs1)Cc1ccccc1	81
O=C1OC(CCc2ccccc2)CC=C1Cc1cccc(NS(=O)(=O)c2ccccn2)c1	81
C1CCN(C2CCC3CCC4C5CC([NH+]6CCCCC6)CC5CCC4C3C2)CC1	80
C1CC[NH+](C2CCC3CCC4C5CC([NH+]6CCCCC6)CC5CCC4C3C2)CC1	80
C1CN(C2CCC3CCC4C5CC(N6CC[NH2+]CC6)CC5CCC4C3C2)CC[NH2+]1	80
O=C(CC[NH+]1CCc2ccccc2C1Cc1ccccc1)OCCCCCOC(=O)CC[NH+]1CCc2ccccc2C1Cc1ccccc1.c1ccccc1.c1ccccc1	80
c1cc2cc(c1)Oc1ccc3c(c1)C(Cc1ccc(cc1)Oc1cccc4c1C(C2)[NH2+]CC4)NCC3	80
O=C1CCC2C3Cc4cccc5c4C2(CCN3CC2CC2)C1O5	79
c1ccc2c(c1)Cc1ccccc1O2	78
O=C(Cc1ccccc1)OC1CC2CCC(C1)N2	77
O=C1Nc2cccnc2N(C(=O)CN2CCNCC2)c2ccccc21	76
O=C(OC1CC[NH2+]C1)C(c1ccccc1)C1CCCC1	75
O=C(OC1C[N+]2(CCCOc3ccccc3)CCC1CC2)C(c1cccs1)c1cccs1	75
C1=CC2CC1CC2C(CCN1CCCCC1)c1ccccc1	74
C1CC2CCC(C1)[NH2+]2	74
C1CCC(C2CCCCC2)CC1	74
O=C(Cc1ccccc1)NCc1ccncc1	74
O=C(OC1CC2CCC(C1)[N+]21CCCC1)C(c1ccccc1)c1ccccc1	74
c1ccc(C(CCN2CCCC2)C2CCCCC2)cc1	74
c1ccc(C(CCN2CCCCC2)C2CCCCC2)cc1	74
c1ccc(CC2CCCC2)cc1	74
O=C(Cc1ccccc1)OC1CC2[NH2+]C(C1)C1OC21	73
O=C(OC1CCNCC1)C(c1ccccc1)c1ccccc1	73
c1ccc2c(c1)Sc1ccccc1C2CC1CCCNC1	73
O=C(CCC=CCCC(=O)OCCC[NH+]1CCc2ccccc2C1Cc1ccccc1)OCCC[NH+]1CCc2ccccc2C1Cc1ccccc1	72
O=C(NC1C(=O)N2CCSC12)c1cccc2ccccc12	72
c1ccc(CON=C(Cn2ccnc2)c2ccccc2)cc1	71
O=C1C=CC2(CC1)Oc1ccccc1C2=O	70
c1ccc(C(c2ccccc2)(c2ccccc2)n2ccnc2)cc1	69
C1CO1	68
c1ccc(NCc2ccc3ncncc3c2)cc1	67
O=c1nccc[nH]1	66
O=C(NC1CCCNC(=O)C2CCCN2C(=O)CNC(=O)C(CCc2ccccc2)NC(=O)C2CCCN2C(=O)CNC1=O)c1ccc(-c2cc(-c3ccccc3)on2)cc1	65
O=C1CCCCNC(=O)C2CCCN2C(=O)CNC(=O)C(CCc2ccccc2)NC(=O)C2CCCN2C(=O)CN1	64
O=C1C=CC2OC2CCCC2CCCC(CC(OC3CCCCO3)C=CC=CC=CC=CCCO1)O2	63
O=C1CCCCCCCCCCCC2CCCC(CC(OC3CCCCO3)C=CC=CC=CC=CCCC=CC=CCCCCO1)O2	63
B1OCc2ccccc21	62
C1CNCNC1	62
O=C(NC1CCCNC(=O)C2CCCN2C(=O)CNC(=O)C(CCc2ccccc2)NC(=O)C2CCCN2C(=O)CNC1=O)c1ccc(-c2ccc(-c3ccccc3)cc2)cc1	62
O=c1cccc(C2CCCCC2)[nH]1	62
S=C(Nc1ccccc1)Oc1ccc2ccccc2c1	62
c1ccc(CNCc2cccc3ccccc23)cc1	62
c1ccc(-c2ccc(C(c3ccccc3)n3ccnc3)cc2)cc1	61
c1ccc(C(Cn2ccnc2)OCc2ccsc2)cc1	61
C=C1CCN(CC(Cn2cncn2)c2ccccc2)CC1	60
c1ccc(C(Cn2ccnc2)OCc2csc3ccccc23)cc1	60
c1ccc(C2(Cn3cncn3)OCC(COc3ccc(N4CCNCC4)cc3)O2)cc1	60
c1ccc(CCC(Cn2ccnc2)Sc2ccccc2)cc1	60
c1ccc(CSC(Cn2ccnc2)c2ccccc2)cc1	60
O=c1[nH]ncn1-c1ccc(N2CCN(c3ccc(OCC4COC(Cn5cncn5)(c5ccccc5)C4)cc3)CC2)cc1	59
O=c1[nH]ncn1-c1ccc(N2CCN(c3ccc(OCC4COC(Cn5cncn5)(c5ccccc5)O4)cc3)CC2)cc1	59
c1ccc(C(Cc2ccncn2)Cn2cncn2)cc1	59
c1ccc(C2(Cn3ccnc3)OCC(COc3ccc(N4CCNCC4)cc3)O2)cc1	59
O=C(CC(NC(=O)c1ccccc1)c1ccccc1)OC1C=C2CC(=O)C3CCC4OCC4C3C(OC(=O)c3ccccc3)C(C2)C1	58
O=C(CCc1ccccc1)OC1C=C2CC(=O)C3CCC4OCC4C3C(OC(=O)c3ccccc3)C(C2)C1	58
O=[PH]1NCCCO1	58
O=C(CNC(=O)C1C2CCCC2CN1C(=O)CNC(=O)C(NC(=O)c1cnccn1)C1CCCCC1)C(=O)NC1CC1	57
O=C(CNC(=O)c1ccc2ccccc2n1)NC(CCN1CCC2CCCCC2C1)Cc1ccccc1	57
O=C(COc1ccccc1)NC(CCC(Cc1ccccc1)NC(=O)CN1CCCNC1=O)Cc1ccccc1	57
O=C(NC(CCN1CCC2CCCCC2C1)CSc1ccccc1)c1ccccc1	57
O=C(NC(CCNS(=O)(=O)c1ccccc1)Cc1ccccc1)OC1COC2OCCC12	57
O=C(NC1CCc2ccccc21)C(CCCN1CCN(Cc2cccnc2)CC1)Cc1ccccc1	57
c1ccc(CCCCNCc2ccc(-c3ccccn3)cc2)cc1	57
O=C1OCCN1c1ccc(-c2ccc(-c3nn[nH]n3)nc2)cc1	56
O=C1OCCN1c1ccc(N2CCOCC2)cc1	56
O=C1NC(Cc2ccc3[nH]ccc3c2)CO1	55
c1ccc2c(C3CCNCC3)c[nH]c2c1	55
c1ccc2c3c([nH]c2c1)CCCC3	55
c1ncn(Cc2ccc3[nH]ccc3c2)n1	55
O=C(Cc1ccccc1)NC1C(=O)N2CCSC12	54
O=C1CC(c2ccccc2)C(=O)N1	54
O=C1CNC(=O)N1c1ccccc1	54
c1cscn1	54
O=C1C=C2CCC3C(=C2CC1)C=CC1CCCC13	53
O=C1C=C2CCC3C4C=CCC4CCC3C2CC1	53
C=C1CC2CCCC2C2CCC3=CCCCC3C12	52
O=C1C=C2C=CC3C4CCCC4CCC3C2CC1	52
C1=C2CCC3C4CCCC4CCC3C2Cc2cnoc21	51
N=C1C=C2CCC3C4CCCC4CCC3C2CC1	51
O=C(CNC(=O)C(Cc1c[nH]c2ccccc12)NC(=O)C(Cc1ccccc1)NC(=O)CNC(=O)C(Cc1c[nH]c2ccccc12)NC(=O)C(Cc1c[nH]cn1)NC(=O)C1CCC(=O)N1)NCC(=O)N1CCCC1	51
O=C(CNC(=O)C(Cc1cn(Cc2ccccc2)cn1)NC(=O)C(Cc1ccccc1)NC(=O)CNC(=O)C(Cc1c[nH]c2ccccc12)NC(=O)C(Cc1c[nH]cn1)NC(=O)C1CCC(=O)N1)NCC(=O)N1CCCC1	51
O=C1CNC(=O)C(Cc2c[nH]c3ccccc23)NC(=O)C(c2ccccc2)NC(=O)C2CCCN2C(=O)C(Cc2ccccc2)NC(=O)C(Cc2ccc(OCc3ccccc3)cc2)N1	51
O=C1CNC(=O)CNC(=O)C(Cc2c[nH]c3ccccc23)NC(=O)C(Cc2ccccc2)NC(=O)C(NC(=O)CCc2ccc3ccccc3c2)CSSCCN1	51
O=C(Nc1cccc2c(=O)cc(-c3nn[nH]n3)oc12)c1ccc(OCCCCc2ccccc2)cc1	50
O=c1c2ccccc2nc(CNc2ncnc3[nH]cnc23)n1-c1ccccc1	50
C1C2CC3CC1CC(C2)C3	49
O=C(NCCCCCCCCCCNC(=O)Oc1ccccc1)Oc1ccccc1	49
O=C(NCC[NH2+]Cc1ccccc1)C(=O)NCC[NH2+]Cc1ccccc1	49
c1cc[nH+]cc1	49
c1ccc2c(c1)NC1NCCC21	49
O=C(NC1CCCCC1)NS(=O)(=O)c1ccc(CCN2C(=O)Cc3ccccc3C2=O)cc1	48
O=C(NN1CCCCCC1)NS(=O)(=O)c1ccc(CCNC(=O)c2ccon2)cc1	48
O=C(Cn1ccnc1)NCc1ccccc1	47
O=C1O[Pt]OC(=O)C12CCC2	46
O=C1CCCNC(=O)CNC(=O)CNC(=O)CNC(=O)CNC(=O)CNC(=O)CN1	45
O=C(NC1C(=O)N2CCSC12)c1conc1-c1ccccc1	44
O=C(COc1ccccc1)NC1C(=O)N2CCSC12	43
O=C(Cc1ccccc1)NC1C(=O)N2CCSC12.O=C(Cc1ccccc1)NC1C(=O)N2CCSC12.c1ccc(CNCCNCc2ccccc2)cc1	43
O=C(Cc1ccccc1)NC1C(=O)N2CCSC12.c1ccccc1	43
O=C(Cc1ccsc1)NC1C(=O)N2CCSC12	42
O=C(NC1C(=O)N2CCSC12)C(NC(=O)N1CCNC1=O)c1ccccc1	42
O=C(NC1C(=O)N2CCSC12)C1CCCCC1	42
O=C(NC1C(=O)N2CCSC12)c1ccccc1	42
O=C1C(N=CN2CCCCCC2)C2SCCN12	42
O=C1CC2N1CC(Cn1ccnn1)S2(=O)=O	42
O=C1CC2N1CCS2(=O)=O	42
O=C1NCCN(C(=O)NC(C(=O)NC2C(=O)N3CCSC23)c2ccccc2)C1=O	42
C(=Cc1cccs1)C1=NCCCN1	41
C1CC[NH+](C2CC3CCC4C5CC(N6CCOCC6)CCC5CCC4C3C2)C1	41
O=C(CCC(=O)OCCC[NH+]1CCc2ccccc2C1Cc1ccccc1)OCCC[NH+]1CCc2ccccc2C1Cc1ccccc1	41
O=C(CC[NH+]1CCc2ccccc2C1Cc1ccccc1)OCCCCCOC(=O)CC[NH+]1CCc2ccccc2C1Cc1ccccc1	41
c1cc2cc(c1)Oc1ccc3c(c1)C(Cc1ccc(cc1)Oc1cccc4c1C(C2)[NH2+]CC4)[NH2+]CC3	41
O=C1CCC(N2Cc3ccccc3C2=O)C(=O)N1	40
C1=CC23CCCN2CCc2cc4c(cc2C3C1)OCO4	39
C1=CC2OC23CCC2C4CCCC4CCC2C3C1	39
C1=CCC2C(=C1)c1cc3ccc(cc4nc(cc5ccc(cc2n1)[nH]5)C=C4)[nH]3	39
C1=Cc2nc1c(-c1ccccc1)c1ccc([nH]1)c(-c1ccccc1)c1nc(c(-c3ccccc3)c3ccc([nH]3)c2-c2ccccc2)CC1	39
C1=Nc2c(ncn2C2CCCO2)CCN1	39
C=C1CC2CCC34CC5OC6C(OC7CCC(CC(=O)CC8CCOC8CC8OC(CCC8=C)CCC1O2)OC7C6O3)C5O4	39
O=C(CCCNC(=O)C(NC(=O)c1ccncn1)C(OC1OCCCC1OC1CCCCO1)c1c[nH]cn1)NCC(=O)NCCc1nc(-c2nccs2)cs1	39
O=C(CN1CCOCC1)NC(CCc1ccccc1)C(=O)NCC(=O)NC(Cc1ccccc1)C(=O)NCC(=O)C1CO1	39
O=C(CNC(=O)C(Cc1ccccc1)NC(=O)C(Cc1ccc(NC(=O)C2CC(=O)NC(=O)N2)cc1)NC(=O)CNC(=O)C(Cc1cccnc1)NC(=O)C(Cc1ccccc1)NC(=O)CCc1ccc2ccccc2c1)NCC(=O)N1CCCC1	39
O=C(Nc1cccc(C(=O)Nc2cccc(C(=O)Nc3cccc4ccccc34)c2)c1)Nc1cccc(C(=O)Nc2cccc(C(=O)Nc3cccc4ccccc34)c2)c1	39
O=C1C=CC(=O)C2=C1CC1C3NC3CN21	39
O=C1C=CC2C(=C1)CCC1C3CCC(=O)OC3CCC21	39
O=C1CN(CCN2CC(=O)NC(=O)C2)CC(=O)N1	39
O=C1CNC(=O)C(Cc2c[nH]c3ccccc23)NC(=O)C(Cc2ccccc2)NC(=O)C(NC(=O)CCc2ccccc2)CSSCC(C(=O)NCCc2c[nH]c3ccccc23)NC(=O)CN1	39
O=C1CNC(=O)C2CCCN2C(=O)CNC(=O)C(NC(=O)c2cc(=O)cc3oc4cccc(C(=O)NC5COC(=O)CNC(=O)CNC(=O)C6CCCN6C(=O)CNC5=O)c4nc2-3)COC(=O)CN1	39
O=C1CO[Pt]O1	39
O=C1OCC2Cc3cc4c(cc3C(c3ccccc3)C12)OCO4.O=C1OCC2Cc3cc4c(cc3C(c3ccccc3)C12)OCO4.c1ccc(C2CCCc3cc4c(cc32)OCO4)cc1.c1ccc(C2CCCc3cc4c(cc32)OCO4)cc1	39
O=C1c2ccc(N3CCC(N4CCOCC4)CC3)cc2Cc2[nH]c3ccccc3c21	39
O=C1c2ccccc2C(=O)c2ccccc21	39
O=C1c2ccccc2C(=O)c2cnccc21	39
O=S(=O)(Nc1ccccc1)c1ccccc1	39
O=c1[nH]nnc2cncn12	39
O=c1cc2c(c(Nc3ccccc3)[nH]1)c(=O)n(C1CC1)c(=O)n2-c1ccccc1	39
O=c1ccn(C2CC2)c2cc(N3CCCCCC3)ccc12	39
O=c1nc[nH]c2[nH]cc(CCc3ccccc3)c12	39
O=c1nc[nH]c2ccc(CNc3cccs3)cc12	39
O=c1ncncn1C1CCCO1	39
S=c1nc[nH]c2nc[nH]c12	39
c1ccc(Cn2cncn2)cc1	39
c1ccc2nn(-c3ccc(C4CCCNC4)cc3)cc2c1	39
O=c1cc[nH]c2cc(-c3ccncc3)ccc12	38
O=c1ccn(-c2ccccc2)c2nc(N3CC4CC4C3)ccc12	37
O=c1cn[nH]c2cc3c(cc12)OCO3	37
O=c1cc[nH]c2nc(N3CCNCC3)ccc12	36
O=c1cc[nH]c2ncccc12	36
O=C(Cc1cccnc1)c1cccnc1	35
O=c1ccn(-c2ccccn2)c2cc(N3CCC3)ccc12	34
O=c1ncccn1C1CSCO1	33
O=C1CN(N=Cc2ccco2)C(=O)N1	32
O=C1NCC(=O)N2CC(CC2C(=O)NC2(C(=O)NS(=O)(=O)C3CC3)CC2)Oc2nc3ccccc3nc2CC=CCOC2CCCC2O1	32
c1ccc(C2CCN(c3ccc(N4C(c5ccc6[nH]c(C7CCCN7)nc6c5)CCC4c4ccc5[nH]c(C6CCCN6)nc5c4)cc3)CC2)cc1	32
O=C(NCc1ccccc1)c1cn2c(cc1=O)C(=O)N1CCCOC1C2	31
O=C1C(CCCc2ccccc2)C(c2ccccc2)N1c1ccccc1	31
O=c1ccn(C2CCC(CO[PH](=O)Oc3ccccc3)O2)c(=O)[nH]1	31
O=C(CC1=CCC=CC1)NC1C(=O)N2C=CCSC12	30
O=C1CCc2ccc(cc2)Oc2cc3cc(c2OC2OCCCC2OC2CC(NCc4ccc(-c5ccccc5)cc4)CCO2)Oc2ccc(cc2)C(OC2CCCCO2)C2NC(=O)C(NC(=O)C3NC(=O)CN1)c1cccc(c1)-c1ccccc1CNC2=O	30
C1=CC(NC2CCC(OC3CCCOC3)OC2)CCC1	29
C1CCNCC1	29
c1cc(Cc2ccc(OC3CCOC3)cc2)cc(C2CCCCO2)c1	29
C=C1c2ccccc2CSc2ccccc21	28
O=S1(=O)Nc2ccccc2Cc2ccccc21	28
c1ccc(CNc2ccccn2)cc1	27
O=C1CCCNC(=O)CNC(=O)CNC(=O)CNC(=O)CNC(=O)C(Cc2ccccc2)NC(=O)CN1	26
O=C(CCc1c[nH]c2ccccc12)NCC(=O)NC(Cc1c[nH]c2ccccc12)C(=O)NCC(=O)NC(Cc1c[nH]c2ccccc12)C(=O)NCC(=O)NCCc1c[nH]c2ccccc12	25
C1=NN=C(c2ccccc2)c2ccccc2C1	24
C1COCC(CC2CO2)C1	23
C=C(C(=O)NC1C(=O)N2C=CCSC12)c1cscn1	23
C=C1CN2C(=O)CC2O1	23
C=C1NC(=O)CNC(=O)CNC(=O)CCNC(=O)C(C2CCN=CN2)NC1=O	23
C=C1NC(=O)CNC(=O)CNC(=O)CCNC(=O)C(C2CCN=CN2)NC1=O.C=C1NC(=O)CNC(=O)CNC(=O)CCNC(=O)C(C2CCN=CN2)NC1=O	23
C=C1NC(=O)CNC(=O)CNC(=O)CCNC(=O)C(C2CCNC(=N)N2)NC1=O	23
N=C(C(=O)NC1C(=O)N2C=C(C=Cc3cncs3)CSC12)c1cscn1	23
N=C(C(=O)NC1C(=O)N2C=C(C[NH+]3CCCC3)CSC12)c1cscn1	23
N=C(C(=O)NC1CNC1=O)c1cscn1	23
O=C(CCc1c[nH]c2ccccc12)NCC(=O)NCC(=O)NC1COC(=O)C(CC(=O)c2ccccc2)NC(=O)CNC(=O)CNC(=O)CNC(=O)CNC(=O)CNC(=O)CNC(=O)CNC(=O)CNC1=O	23
O=C(Cc1ccccc1)NC1C(=O)N2C=C(CSc3nnn[nH]3)COC12	23
O=C(NC(C(=O)NC1C(=O)N2C=C(CSc3nnn[nH]3)CSC12)c1ccccc1)c1cccnc1	23
O=C(Nc1cc2ccc(OC3CCCCO3)cc2oc1=O)c1ccccc1	23
O=C1CC(OC2CCCCO2)CC(OC2CCCCO2)CCCC2CC(CCO1)OCN2	23
O=C1CCON1	23
O=C1COC(=O)CNC(=O)COC(=O)CNC(=O)COC(=O)CN1	23
O=c1ccn(C2CC2)c2cc(-c3cccnc3)ccc12	23
O=c1ccn(C2CC2)c2cc(N3CC4NCCOC4C3)ccc12	23
C=C1SC(C(=O)NC2C(=O)N3C=C(CSc4nnn[nH]4)CSC23)S1	22
N=C(C(=O)NC1C(=O)N2C=C(C=C3CCN(C4CCNC4)C3=O)CSC12)c1ncsn1	22
N=C(C(=O)NC1C(=O)N2C=C(CSc3nc(=O)c(=O)[nH][nH]3)CSC12)c1cscn1	22
N=C(C(=O)NC1C(=O)N2C=C(CSc3nnn[nH]3)CSC12)c1cscn1	22
N=C(C(=O)NC1C(=O)N2C=C(C[n+]3ccccc3)CSC12)c1cscn1	22
O=C(CSc1ccncc1)NC1C(=O)N2C=CCSC12	22
O=C(Cc1ccccc1)NC1C(=O)N2C=C(CSc3nnn[nH]3)CSC12	22
O=C(Cc1cccs1)NC1C(=O)N2C=C(C[n+]3ccccc3)CSC12	22
O=C(Cc1cccs1)NC1C(=O)N2C=CCSC12	22
O=C(Cc1cscn1)NC1C(=O)N2C=C(CSc3nnn[nH]3)CSC12	22
O=C(Cn1cnnn1)NC1C(=O)N2C=C(CSc3nncs3)CSC12	22
O=C(Nc1ccccc1)C1CC(SC2=CN3C(=O)CC3C2)CN1	22
O=C1CC2CC(SC3CCNC3)=CN12	22
O=C1CC2CC=CN12	22
O=C1CC2SCC(CSc3nnn[nH]3)=CN12	22
O=C1CC2SCC=CN12	22
O=C1NC2CCCN1C2	22
O=C1NCCN(C(=O)NC(C(=O)NC2C(=O)N3C=C(CSc4nnn[nH]4)CSC23)c2ccccc2)C1=O	22
C=C1c2ccccc2C(=O)C2=CC3C(=O)C=CCC3CC12	21
O=C(NC1COC(=O)C(c2ccccc2)NC(=O)C2CC(=O)C(CSC3CN4CCC3CC4)CN2C(=O)C(Cc2ccccc2)NC(=O)C2CCCN2C(=O)CNC1=O)c1ccccn1	21
O=C(NCN1CCCC1)C1=CCC2CC3Cc4ccccc4C(=O)C3=CC2C1=O	21
O=C1CCC=CC=CCNC(=O)C=CCCOC(=O)C2CCCN2C(=O)c2coc(n2)C1	21
O=C1CCCC(OC2CCC(OC3CCCCO3)CO2)CCCCC=CC=CCCO1	21
C=C1CC2C(CCC3C4CCCC4CCC23)CC1=O	20
O=C(CCCc1ccccc1)OCC(COC(=O)CCCc1ccccc1)OC(=O)CCCc1ccccc1	20
O=C1CCC2C3Cc4cccc5c4C2(CC[NH+]3CC2CC2)C1O5	19
c1ccc2c(c1)CCCN2	19
C1=C(Cc2ccccn2)c2ccccc2C1	18
O=C1Cc2ccccc2C(=C2CCNCC2)c2ccsc21	18
O=c1c(-c2nn[nH]n2)cnc2ccccn12	18
c1ccc(C2C3=C(CCNC3)c3ccccc32)cc1	18
c1ccc(CN(CC2=NCCN2)c2ccccc2)cc1	18
c1ccc(CNc2ncccn2)cc1	18
c1ccc2[nH]c(N3CCCNCC3)nc2c1	18
c1ccc2c(c1)CCn1ccnc1C2=C1CCNCC1	18
c1ccc2c(c1)Nc1ncccc1S2	18
N=c1[nH]ncs1	17
c1ccc(Cc2nccc3ccccc23)cc1	17
O=C1C=CC(=O)c2ccccc21	16
O=C1CC(c2ccccc2)Oc2ccccc21	16
O=C1O[Pt]2(NC3CCCCC3N2)OC1=O	16
O=c1[nH]c(=O)c2[n-]cnc2[nH]1	16
O=c1cc[nH]c(=O)[nH]1	16
O=c1cc[nH]c2cc(N3CCNCC3)ccc12	16
c1ccc2[nH]c(-c3cscn3)nc2c1	16
c1ccc2scnc2c1	16
C(#Cc1ccccn1)c1ccc2c(c1)CCCS2	15
O=C(Nc1ccc(C2CCC(c3ccc(NC(=O)C4CCCN4)cc3)N2c2ccccc2)cc1)C1CCCN1	15
O=C1C(=NNc2cccc(-c3ccccc3)c2)C=NN1c1ccccc1	15
N=C(c1ccccc1)c1cccnc1	14
O=C(OC1CCCN(Cc2ccccc2)C1)C1=CNC=CC1c1ccccc1	14
O=C(OC1CN(C(c2ccccc2)c2ccccc2)C1)C1=CNC=CC1c1ccccc1	14
O=C1OCC2C1CC1CCCCC1C2C=Cc1ccc(-c2ccccc2)cn1	14
O=C1OCCC=CC=CC(OC2CCCCO2)CC=CCCC=CC=C1COC1CCC(OC(=O)c2ccccc2)CO1	14
O=c1ccc(-c2ccncc2)c[nH]1	14
c1ccc(-c2csc(CC(Cn3cncn3)c3ccccc3)n2)cc1	14
c1ccc(CCN2CCC(Cc3ccccc3)CC2)cc1	14
c1ccc(C[N+]2(CCOCCC3CCC4CC3C4)CCOCC2)cc1	14
c1ccc(OCCCCC2CCNCC2)cc1	14
c1ccn2nccc2c1	14
c1cnc2ncnn2c1	14
O=C1NCCCCC=CC2CC2(C(=O)NS(=O)(=O)C2CC2)NC(=O)C2CC(Oc3cc(-c4nccs4)nc4ccccc34)CC12	13
c1ncc2cn[nH]c2n1	12
C1CC1	11
O=C(NC1(C(=O)NS(=O)(=O)C2CC2)CC1)C1CC(Oc2nccc3ccccc23)CN1	11
c1ccc2c(c1)CCC1CCCCC21	11
O=C(CNC12CC3CC(CC(C3)C1)C2)N1CCCC1	10
O=c1[nH]c2nc(N3CCCCC3)[nH]c2c(=O)n1Cc1ncc2ccccc2n1	10
O=C1C=C(C2CCC(c3ccccc3)CC2)C(=O)c2ccccc21	9
O=S(=O)(Nc1ccncn1)c1ccccc1	9
O=S(=O)(Nc1ccnn1-c1ccccc1)c1ccccc1	9
O=S(=O)(Nc1cnccn1)c1ccccc1	9
c1ccc(-c2cncnc2)cc1	9
C1=CC(n2cnc3c(NC4CC4)ncnc32)CC1	8
C=C1CCCC1n1cnc2c(=O)nc[nH]c21	8
C1CC2OCC1OC1CCC(CO1)OC1CCC(CO1)OC1CCC(CO1)OC1CCC(CO1)OC1CCC(CO1)OC1CCC(CO1)OC1CCC(CO1)O2	7
O=C1Cc2ccccc2Nc2ccccc21	7
O=c1nc(CN2CCOC(OCc3ccccc3)C2c2ccccc2)[nH][nH]1	7
O=C1NCC(CCN2CCOCC2)C1(c1ccccc1)c1ccccc1	6
c1ccc2c(c1)CCCC2C1=NCCN1	6
c1ncncn1	6
O=c1[nH]cnc2c1NC(CNc1ccccc1)CN2	5
O=c1nc[nH]c2c1NC(CNc1ccccc1)CN2	5
C1N2CN3CN1CN(C2)C3	4
O=C(COc1ccccc1)OCCOC(=O)c1cccnc1	4
O=C1C=CCO1	4
c1ccc2c(c1)CCCO2	4
C1CCC(OC2CCCO2)OC1	3
N=C(C(=O)NC1C(=O)N2C=CCSC12)c1ccco1	3
N=C(C(=O)NC1C(=O)N2C=CCSC12)c1cscn1	3
O=C(NCc1ccccc1)N(Cc1ccccc1)C1CCNCC1	2
c1ccc(-c2cc(N3CCNCC3)nc3c2CCCCCC3)cc1	2
O=C1C=C(C2CCC3C2CCC2C4CCC(OC5CCC(OC6CCC(OC7CCC(OC8CCCCO8)CO7)CO6)CO5)CC4CCC23)CO1	1
O=C1C=C(C2CCC3C2CCC2C4CCC(OC5CCCCO5)CC4CCC23)CO1	1
