# Supplementary material for: Learning self-supervised molecular representations for drug–drug interaction prediction
Source: BMC Bioinformatics. 2024 Jan 30;25:47. doi: 10.1186/s12859-024-05643-7 (PMC10829170; doi:10.1186/s12859-024-05643-7)
Supplement: Supplementary file 5 — Additional file 5. Most challenging side effects to predict. [file 12859_2024_5643_MOESM5_ESM.xlsx]

## Sheet: 1
The serum concentration of #Drug2 can be increased when it is combined with #Drug1.,652 (L1)
The risk or severity of adverse effects can be increased when #Drug1 is combined with #Drug2.,649 (L2)
The therapeutic efficacy of #Drug2 can be decreased when used in combination with #Drug1.,482 (L3)
The metabolism of #Drug2 can be decreased when combined with #Drug1.,478 (L4)
