# Supplementary material for: Learning self-supervised molecular representations for drug–drug interaction prediction
Source: BMC Bioinformatics. 2024 Jan 30;25:47. doi: 10.1186/s12859-024-05643-7 (PMC10829170; doi:10.1186/s12859-024-05643-7)
Supplement: Supplementary file 6 — Additional file 6. Pairs of side effects characterized by the same sets of scaffolds where they occur. [file 12859_2024_5643_MOESM6_ESM.xlsx]

## Sheet: 1
Description : Pairs of side effects that share the same sets of scaffolds where they occur
	SE1	SE2
0	#Drug1 may increase the hypocalcemic activities of #Drug2.	#Drug1 may increase the hypokalemic activities of #Drug2.
1	#Drug1 may increase the hypokalemic activities of #Drug2.	#Drug1 may increase the hypocalcemic activities of #Drug2.
2	#Drug1 may increase the sedative activities of #Drug2.	#Drug1 may increase the serotonergic activities of #Drug2.
3	#Drug1 may increase the serotonergic activities of #Drug2.	#Drug1 may increase the sedative activities of #Drug2.
4	The bioavailability of #Drug2 can be increased when combined with #Drug1.	The metabolism of #Drug2 can be decreased when combined with #Drug1.
5	The metabolism of #Drug2 can be decreased when combined with #Drug1.	The bioavailability of #Drug2 can be increased when combined with #Drug1.
